# Supplementary material for: Analysing the effect of paddy rice variety on fluorescence characteristics for nitrogen application monitoring
Source: R Soc Open Sci. 2018 Jun 27;5(6):180485. doi: 10.1098/rsos.180485 (PMC6030289; doi:10.1098/rsos.180485)
Supplement: The raw data of fluoescence spectral [file rsos180485supp1.txt]

  0.0000000e+000  0.0000000e+000  0.0000000e+000  0.0000000e+000  0.0000000e+000  0.0000000e+000  0.0000000e+000  0.0000000e+000  0.0000000e+000  0.0000000e+000  0.0000000e+000  0.0000000e+000  0.0000000e+000  0.0000000e+000  0.0000000e+000  0.0000000e+000  0.0000000e+000  0.0000000e+000  0.0000000e+000  0.0000000e+000  0.0000000e+000  0.0000000e+000  0.0000000e+000  0.0000000e+000  0.0000000e+000  0.0000000e+000  0.0000000e+000  0.0000000e+000  0.0000000e+000  0.0000000e+000  0.0000000e+000  0.0000000e+000  0.0000000e+000  0.0000000e+000  0.0000000e+000  0.0000000e+000  0.0000000e+000  0.0000000e+000  0.0000000e+000  0.0000000e+000  0.0000000e+000  0.0000000e+000  0.0000000e+000  0.0000000e+000  0.0000000e+000  0.0000000e+000  0.0000000e+000  0.0000000e+000  0.0000000e+000  0.0000000e+000  0.0000000e+000  0.0000000e+000  0.0000000e+000  0.0000000e+000  0.0000000e+000  0.0000000e+000  0.0000000e+000  0.0000000e+000  0.0000000e+000  0.0000000e+000  0.0000000e+000  0.0000000e+000  0.0000000e+000  0.0000000e+000  0.0000000e+000  0.0000000e+000  0.0000000e+000  0.0000000e+000  0.0000000e+000  0.0000000e+000  0.0000000e+000  0.0000000e+000  0.0000000e+000  0.0000000e+000  0.0000000e+000  0.0000000e+000  0.0000000e+000  0.0000000e+000  0.0000000e+000  0.0000000e+000  0.0000000e+000  0.0000000e+000  0.0000000e+000  0.0000000e+000  0.0000000e+000  0.0000000e+000  0.0000000e+000  0.0000000e+000  0.0000000e+000  0.0000000e+000  0.0000000e+000  0.0000000e+000  0.0000000e+000  0.0000000e+000  0.0000000e+000  0.0000000e+000  0.0000000e+000  0.0000000e+000  0.0000000e+000  0.0000000e+000  0.0000000e+000  0.0000000e+000  0.0000000e+000  0.0000000e+000  0.0000000e+000  0.0000000e+000  0.0000000e+000  0.0000000e+000  0.0000000e+000  0.0000000e+000  0.0000000e+000  0.0000000e+000  0.0000000e+000  0.0000000e+000  0.0000000e+000  0.0000000e+000  0.0000000e+000  0.0000000e+000  0.0000000e+000  0.0000000e+000  0.0000000e+000  0.0000000e+000  0.0000000e+000  0.0000000e+000  0.0000000e+000  0.0000000e+000  0.0000000e+000  0.0000000e+000  0.0000000e+000  0.0000000e+000  0.0000000e+000  0.0000000e+000  0.0000000e+000  0.0000000e+000  0.0000000e+000  0.0000000e+000  0.0000000e+000  0.0000000e+000  0.0000000e+000  0.0000000e+000  0.0000000e+000  0.0000000e+000  0.0000000e+000  0.0000000e+000  0.0000000e+000  0.0000000e+000  0.0000000e+000  0.0000000e+000  0.0000000e+000  0.0000000e+000  0.0000000e+000  0.0000000e+000  0.0000000e+000  0.0000000e+000  0.0000000e+000  0.0000000e+000  0.0000000e+000  0.0000000e+000  0.0000000e+000  0.0000000e+000  0.0000000e+000  0.0000000e+000  0.0000000e+000  0.0000000e+000  0.0000000e+000  0.0000000e+000  0.0000000e+000  0.0000000e+000  0.0000000e+000  0.0000000e+000  0.0000000e+000  0.0000000e+000  0.0000000e+000  0.0000000e+000  0.0000000e+000  0.0000000e+000  0.0000000e+000  0.0000000e+000  0.0000000e+000  0.0000000e+000  0.0000000e+000  0.0000000e+000  0.0000000e+000  0.0000000e+000  0.0000000e+000  0.0000000e+000  0.0000000e+000  0.0000000e+000  0.0000000e+000  0.0000000e+000  0.0000000e+000  0.0000000e+000  0.0000000e+000  0.0000000e+000  0.0000000e+000  0.0000000e+000  0.0000000e+000  0.0000000e+000  0.0000000e+000  0.0000000e+000  0.0000000e+000  0.0000000e+000  0.0000000e+000  0.0000000e+000  0.0000000e+000  0.0000000e+000  0.0000000e+000  0.0000000e+000  0.0000000e+000  0.0000000e+000  0.0000000e+000  0.0000000e+000  0.0000000e+000  0.0000000e+000  0.0000000e+000  0.0000000e+000  0.0000000e+000  0.0000000e+000  0.0000000e+000  0.0000000e+000  0.0000000e+000  0.0000000e+000  0.0000000e+000  0.0000000e+000  0.0000000e+000  0.0000000e+000  0.0000000e+000  0.0000000e+000  0.0000000e+000  0.0000000e+000  0.0000000e+000  0.0000000e+000  0.0000000e+000  0.0000000e+000  0.0000000e+000  0.0000000e+000  0.0000000e+000  0.0000000e+000  0.0000000e+000  0.0000000e+000  0.0000000e+000  0.0000000e+000  0.0000000e+000  0.0000000e+000  0.0000000e+000  0.0000000e+000  0.0000000e+000  0.0000000e+000  0.0000000e+000  0.0000000e+000  0.0000000e+000  0.0000000e+000  0.0000000e+000  0.0000000e+000  0.0000000e+000  0.0000000e+000  0.0000000e+000  0.0000000e+000  0.0000000e+000  0.0000000e+000  0.0000000e+000  0.0000000e+000  0.0000000e+000  0.0000000e+000  0.0000000e+000  0.0000000e+000  0.0000000e+000  0.0000000e+000  0.0000000e+000  0.0000000e+000  0.0000000e+000  0.0000000e+000  0.0000000e+000  0.0000000e+000  0.0000000e+000  0.0000000e+000  0.0000000e+000  0.0000000e+000  0.0000000e+000  0.0000000e+000  0.0000000e+000  0.0000000e+000  0.0000000e+000  0.0000000e+000  0.0000000e+000  0.0000000e+000  0.0000000e+000  0.0000000e+000  0.0000000e+000  0.0000000e+000  0.0000000e+000  0.0000000e+000  0.0000000e+000  0.0000000e+000  0.0000000e+000  0.0000000e+000  0.0000000e+000  0.0000000e+000  0.0000000e+000  0.0000000e+000  0.0000000e+000  0.0000000e+000  0.0000000e+000  0.0000000e+000  0.0000000e+000  0.0000000e+000  0.0000000e+000  0.0000000e+000  0.0000000e+000  0.0000000e+000  0.0000000e+000  0.0000000e+000  0.0000000e+000  0.0000000e+000  0.0000000e+000  0.0000000e+000  0.0000000e+000  0.0000000e+000  0.0000000e+000  0.0000000e+000  0.0000000e+000  0.0000000e+000
  0.0000000e+000  2.4746309e-001  2.4481435e-001  2.4234219e-001  2.4004662e-001  2.3780990e-001  2.3574977e-001  2.3374850e-001  2.3186495e-001  2.3004026e-001  2.2839216e-001  2.2674405e-001  2.2521367e-001  2.2380100e-001  2.2244720e-001  2.2115226e-001  2.1991618e-001  2.1879782e-001  2.1773833e-001  2.1679655e-001  2.1591364e-001  2.1508959e-001  2.1438326e-001  2.1379465e-001  2.1326490e-001  2.1279401e-001  2.1249971e-001  2.1226426e-001  2.1220540e-001  2.1220540e-001  2.1238198e-001  2.1267629e-001  2.1308831e-001  2.1367692e-001  2.1438326e-001  2.1526617e-001  2.1626680e-001  2.1750288e-001  2.1891555e-001  2.2044593e-001  2.2221176e-001  2.2421303e-001  2.2633202e-001  2.2874532e-001  2.3133520e-001  2.3410166e-001  2.3716243e-001  2.4045864e-001  2.4393144e-001  2.4769854e-001  2.5258399e-001  2.5699856e-001  2.6117769e-001  2.6541568e-001  2.7071316e-001  2.7677583e-001  2.8219104e-001  2.8719422e-001  2.9337461e-001  3.0090881e-001  3.0750124e-001  3.1391708e-001  3.2133355e-001  3.2733737e-001  3.3340004e-001  3.4075766e-001  3.4952794e-001  3.5835707e-001  3.6636216e-001  3.7424952e-001  3.8290208e-001  3.9155463e-001  4.0079580e-001  4.0997810e-001  4.2063193e-001  4.3128576e-001  4.4182186e-001  4.5347633e-001  4.6465990e-001  4.7654981e-001  4.8655617e-001  4.9644480e-001  5.0580369e-001  5.1504485e-001  5.2528665e-001  5.3629365e-001  5.4777153e-001  5.5789560e-001  5.6760766e-001  5.7678996e-001  5.8673746e-001  5.9603748e-001  6.0463118e-001  6.1422551e-001  6.2452617e-001  6.3264898e-001  6.4059520e-001  6.4783510e-001  6.5478068e-001  6.6255033e-001  6.7014339e-001  6.7632378e-001  6.8244532e-001  6.8880230e-001  6.9551244e-001  7.0175170e-001  7.0857957e-001  7.1711440e-001  7.2394227e-001  7.3024039e-001  7.3565559e-001  7.4042333e-001  7.4536765e-001  7.4872272e-001  7.5172463e-001  7.5613919e-001  7.6025946e-001  7.6490947e-001  7.6779366e-001  7.6979493e-001  7.7197278e-001  7.7456266e-001  7.7815318e-001  7.8074306e-001  7.8356838e-001  7.8651143e-001  7.8968992e-001  7.9186777e-001  7.9333930e-001  7.9222094e-001  7.9522285e-001  7.9898995e-001  8.0181527e-001  8.0399313e-001  8.0646528e-001  8.0976150e-001  8.1341087e-001  8.1676595e-001  8.1917924e-001  8.2129824e-001  8.2435900e-001  8.2853813e-001  8.3171662e-001  8.3601347e-001  8.3930968e-001  8.4319450e-001  8.4849198e-001  8.5343630e-001  8.5838062e-001  8.6350152e-001  8.6803381e-001  8.7162433e-001  8.7586231e-001  8.8115980e-001  8.8604525e-001  8.8928260e-001  8.9181362e-001  8.9540414e-001  8.9893579e-001  9.0317378e-001  9.0794152e-001  9.1265039e-001  9.1677065e-001  9.2059661e-001  9.2501118e-001  9.2913145e-001  9.3336943e-001  9.3748970e-001  9.4213971e-001  9.4684859e-001  9.5167518e-001  9.5491253e-001  9.5873849e-001  9.6227015e-001  9.6474231e-001  9.6697902e-001  9.6809738e-001  9.7051068e-001  9.7204106e-001  9.7451322e-001  9.7845690e-001  9.8245944e-001  9.8446072e-001  9.8622654e-001  9.8858098e-001  9.9152403e-001  9.9417277e-001  9.9717468e-001  9.9899936e-001  9.9982342e-001  1.0000000e+000  9.9894050e-001  1.0000000e+000  9.9976456e-001  9.9852848e-001  9.9758670e-001  9.9676265e-001  9.9387846e-001  9.9170061e-001  9.8999364e-001  9.8822782e-001  9.8581452e-001  9.8316578e-001  9.8057590e-001  9.7563158e-001  9.7092270e-001  9.6474231e-001  9.5920938e-001  9.5349987e-001  9.4720175e-001  9.4202199e-001  9.3672451e-001  9.3019094e-001  9.2342194e-001  9.1553457e-001  9.0729405e-001  8.9887693e-001  8.9028324e-001  8.8115980e-001  8.7097686e-001  8.6132366e-001  8.5078756e-001  8.3925082e-001  8.2689002e-001  8.1435265e-001  8.0181527e-001  7.9139689e-001  7.7880065e-001  7.6532150e-001  7.5260754e-001  7.4007016e-001  7.2659101e-001  7.1305300e-001  6.9863207e-001  6.8321051e-001  6.6802439e-001  6.5401549e-001  6.4006545e-001  6.2564453e-001  6.1216538e-001  5.9797989e-001  5.8520707e-001  5.7208109e-001  5.5848421e-001  5.4506392e-001  5.3058414e-001  5.1622207e-001  5.0291950e-001  4.9097073e-001  4.7890425e-001  4.6642573e-001  4.5329974e-001  4.4199845e-001  4.3034398e-001  4.1851294e-001  4.0732936e-001  3.9473312e-001  3.8296094e-001  3.7130648e-001  3.6047607e-001  3.4982224e-001  3.3822664e-001  3.2757281e-001  3.1691898e-001  3.0773668e-001  2.9767146e-001  2.8707650e-001  2.7559862e-001  2.6559226e-001  2.5487957e-001  2.4422574e-001  2.3321875e-001  2.2297695e-001  2.1338262e-001  2.0473006e-001  1.9631295e-001  1.8807242e-001  1.8006734e-001  1.7223883e-001  1.6464577e-001  1.5722930e-001  1.4998941e-001  1.4292609e-001  1.3603937e-001  1.2932922e-001  1.2279566e-001  1.1643868e-001  1.1025828e-001  1.0419561e-001  9.8309514e-002  9.2541144e-002  8.6949356e-002  8.1475290e-002  7.6177807e-002  7.0998046e-002  6.5936006e-002  6.1050550e-002  5.6341676e-002  5.1691663e-002  4.7277094e-002  4.2921385e-002  3.8801121e-002  3.4739717e-002  3.0913757e-002  2.7264380e-002  2.3732724e-002  2.0424740e-002  1.7299225e-002  1.4385610e-002  1.1689779e-002  9.2293928e-003  7.0162221e-003  5.0679255e-003  3.4021614e-003  2.0424740e-003  1.0065218e-003  3.1784899e-004  0.0000000e+000  8.2405293e-005  5.9449533e-004  1.5598145e-003  3.0136793e-003
  0.0000000e+000  1.8637101e-001  1.8064360e-001  1.7547771e-001  1.7081717e-001  1.6660584e-001  1.6278756e-001  1.5941850e-001  1.5644249e-001  1.5374724e-001  1.5144505e-001  1.4936746e-001  1.4762678e-001  1.4611070e-001  1.4487537e-001  1.4380850e-001  1.4296624e-001  1.4229242e-001  1.4184321e-001  1.4156246e-001  1.4139401e-001  1.4139401e-001  1.4156246e-001  1.4184321e-001  1.4223627e-001  1.4274163e-001  1.4341544e-001  1.4420156e-001  1.4509998e-001  1.4611070e-001  1.4723372e-001  1.4846904e-001  1.4981667e-001  1.5127659e-001  1.5290498e-001  1.5464566e-001  1.5649864e-001  1.5852008e-001  1.6065382e-001  1.6295602e-001  1.6537051e-001  1.6800961e-001  1.7076102e-001  1.7368087e-001  1.7676918e-001  1.8008209e-001  1.8356346e-001  1.8721328e-001  1.9108770e-001  1.9513058e-001  1.9990342e-001  2.0478856e-001  2.0944910e-001  2.1500806e-001  2.2028626e-001  2.2567676e-001  2.3146032e-001  2.3741233e-001  2.4392586e-001  2.5105704e-001  2.5807593e-001  2.6481406e-001  2.7160834e-001  2.7851492e-001  2.8603916e-001  2.9361955e-001  3.0131225e-001  3.0872419e-001  3.1709070e-001  3.2607487e-001  3.3550825e-001  3.4443627e-001  3.5375735e-001  3.6335918e-001  3.7296101e-001  3.8211364e-001  3.9188392e-001  4.0210342e-001  4.1108759e-001  4.2141939e-001  4.2978590e-001  4.3865776e-001  4.4910186e-001  4.5915290e-001  4.6987776e-001  4.8009725e-001  4.9121517e-001  5.0210847e-001  5.1294563e-001  5.2271591e-001  5.3181239e-001  5.4118962e-001  5.5101605e-001  5.6112325e-001  5.7021972e-001  5.7937234e-001  5.8841267e-001  5.9627382e-001  6.0464032e-001  6.1289453e-001  6.2137334e-001  6.2979600e-001  6.3844327e-001  6.4596751e-001  6.5259334e-001  6.5860150e-001  6.6399200e-001  6.6882100e-001  6.7421150e-001  6.7948970e-001  6.8516096e-001  6.9032686e-001  6.9431358e-001  6.9762649e-001  7.0161322e-001  7.0559995e-001  7.0885671e-001  7.1177656e-001  7.1284343e-001  7.1559484e-001  7.1829009e-001  7.2132225e-001  7.2339983e-001  7.2570203e-001  7.2817268e-001  7.3187865e-001  7.3446160e-001  7.3665149e-001  7.3923444e-001  7.4237890e-001  7.4468109e-001  7.4653408e-001  7.4720789e-001  7.4984699e-001  7.5293530e-001  7.5529364e-001  7.5641666e-001  7.5675357e-001  7.5899961e-001  7.6102105e-001  7.6293019e-001  7.6495163e-001  7.6753458e-001  7.7107209e-001  7.7517112e-001  7.7915785e-001  7.8275151e-001  7.8763666e-001  7.9263410e-001  7.9791230e-001  8.0251669e-001  8.0695263e-001  8.1223083e-001  8.1739672e-001  8.2284338e-001  8.2857079e-001  8.3429820e-001  8.3974485e-001  8.4625837e-001  8.5316495e-001  8.5894852e-001  8.6433902e-001  8.6995412e-001  8.7629920e-001  8.8343038e-001  8.8938239e-001  8.9499750e-001  9.0033185e-001  9.0594696e-001  9.1144976e-001  9.1684027e-001  9.2138850e-001  9.2694746e-001  9.3323638e-001  9.4047987e-001  9.4671264e-001  9.5126087e-001  9.5670753e-001  9.6086271e-001  9.6546709e-001  9.7018378e-001  9.7478817e-001  9.7956101e-001  9.8220011e-001  9.8500766e-001  9.8753446e-001  9.8989281e-001  9.9191425e-001  9.9483410e-001  9.9562022e-001  9.9618173e-001  9.9612558e-001  9.9635018e-001  9.9679939e-001  9.9814701e-001  9.9915773e-001  9.9966309e-001  1.0000000e+000  9.9966309e-001  9.9741705e-001  9.9528331e-001  9.9208270e-001  9.8944360e-001  9.8669220e-001  9.8371619e-001  9.7883105e-001  9.7400206e-001  9.6776929e-001  9.6108731e-001  9.5440533e-001  9.4772335e-001  9.4025526e-001  9.3104649e-001  9.2093930e-001  9.1043905e-001  9.0235329e-001  8.9342527e-001  8.8354268e-001  8.7439006e-001  8.6540589e-001  8.5659017e-001  8.4732524e-001  8.3530892e-001  8.2368564e-001  8.1183777e-001  7.9954068e-001  7.8685054e-001  7.7264432e-001  7.5804504e-001  7.4507415e-001  7.3008181e-001  7.1508948e-001  7.0020944e-001  6.8465560e-001  6.7016862e-001  6.5478323e-001  6.3866787e-001  6.2260867e-001  6.0688637e-001  5.9245554e-001  5.7757551e-001  5.6235857e-001  5.4843310e-001  5.3551836e-001  5.2209825e-001  5.0789203e-001  4.9385427e-001  4.8026571e-001  4.6673330e-001  4.5365010e-001  4.4090381e-001  4.2866287e-001  4.1687115e-001  4.0569709e-001  3.9463533e-001  3.8256285e-001  3.7020961e-001  3.5841789e-001  3.4769303e-001  3.3685588e-001  3.2562566e-001  3.1372164e-001  3.0322139e-001  2.9288959e-001  2.8323161e-001  2.7362977e-001  2.6335413e-001  2.5436996e-001  2.4735107e-001  2.3954607e-001  2.3202183e-001  2.2219539e-001  2.1248126e-001  2.0344094e-001  1.9513058e-001  1.8693252e-001  1.7895907e-001  1.7109792e-001  1.6340523e-001  1.5582483e-001  1.4846904e-001  1.4122555e-001  1.3415052e-001  1.2718779e-001  1.2044966e-001  1.1382383e-001  1.0736646e-001  1.0107754e-001  9.4900921e-002  8.8948908e-002  8.3109197e-002  7.7437939e-002  7.1935134e-002  6.6656934e-002  6.1491035e-002  5.6493590e-002  5.1664598e-002  4.7060211e-002  4.2568125e-002  3.8300644e-002  3.4257767e-002  3.0383343e-002  2.6677373e-002  2.3196007e-002  1.9939245e-002  1.6907087e-002  1.4099533e-002  1.1510969e-002  9.1638544e-003  7.0638045e-003  5.2164343e-003  3.6329742e-003  2.3190391e-003  1.2914746e-003  5.5589558e-004  1.1791724e-004  0.0000000e+000  2.0214385e-004  7.4119411e-004  1.6283810e-003  2.8749347e-003  4.5033157e-003
  0.0000000e+000  3.2966173e-001  3.2110707e-001  3.1361476e-001  3.0712888e-001  3.0159351e-001  2.9689684e-001  2.9298295e-001  2.8974001e-001  2.8711211e-001  2.8504333e-001  2.8353369e-001  2.8241543e-001  2.8174448e-001  2.8140900e-001  2.8135309e-001  2.8157674e-001  2.8207996e-001  2.8269500e-001  2.8353369e-001  2.8448420e-001  2.8554655e-001  2.8672072e-001  2.8795080e-001  2.8923679e-001  2.9057870e-001  2.9192060e-001  2.9331842e-001  2.9471624e-001  2.9616997e-001  2.9756779e-001  2.9902153e-001  3.0041935e-001  3.0187308e-001  3.0338272e-001  3.0483646e-001  3.0640201e-001  3.0796757e-001  3.0958904e-001  3.1121051e-001  3.1299972e-001  3.1484484e-001  3.1674588e-001  3.1881465e-001  3.2099525e-001  3.2328767e-001  3.2580375e-001  3.2843165e-001  3.3128320e-001  3.3435840e-001  3.3804864e-001  3.4067654e-001  3.4447861e-001  3.4951076e-001  3.5549343e-001  3.6080514e-001  3.6589321e-001  3.7031032e-001  3.7590159e-001  3.8126922e-001  3.8820240e-001  3.9468829e-001  4.0134191e-001  4.0978474e-001  4.1750070e-001  4.2599944e-001  4.3544870e-001  4.4551300e-001  4.5546547e-001  4.6625664e-001  4.7693598e-001  4.8744758e-001  4.9863014e-001  5.0908583e-001  5.1993290e-001  5.3005312e-001  5.4168297e-001  5.5292144e-001  5.6516634e-001  5.7612524e-001  5.8825832e-001  5.9949679e-001  6.0995247e-001  6.2124685e-001  6.3332401e-001  6.4551300e-001  6.5619234e-001  6.6631255e-001  6.7665642e-001  6.8683254e-001  6.9734414e-001  7.0763209e-001  7.1769639e-001  7.2792843e-001  7.3754543e-001  7.4688286e-001  7.5661169e-001  7.6611686e-001  7.7517473e-001  7.8440034e-001  7.9211630e-001  8.0078278e-001  8.0793961e-001  8.1476097e-001  8.2152642e-001  8.2605535e-001  8.3231758e-001  8.3779704e-001  8.4176684e-001  8.4657534e-001  8.5060106e-001  8.5524182e-001  8.5954711e-001  8.6329326e-001  8.6675985e-001  8.7112105e-001  8.7391669e-001  8.7654459e-001  8.7967571e-001  8.8219178e-001  8.8610568e-001  8.9018731e-001  8.9275930e-001  8.9404529e-001  8.9605815e-001  8.9896561e-001  9.0030752e-001  9.0198490e-001  9.0422141e-001  9.0701705e-001  9.0930948e-001  9.1104277e-001  9.1462119e-001  9.1875874e-001  9.2300811e-001  9.2613922e-001  9.2798434e-001  9.2910260e-001  9.2960581e-001  9.3240145e-001  9.3474979e-001  9.3799273e-001  9.4157115e-001  9.4598826e-001  9.4917529e-001  9.5152362e-001  9.5348057e-001  9.5661169e-001  9.6024602e-001  9.6421582e-001  9.6762650e-001  9.7014258e-001  9.7243500e-001  9.7428012e-001  9.7662846e-001  9.7914453e-001  9.8294660e-001  9.8440034e-001  9.8602181e-001  9.8909701e-001  9.9038300e-001  9.9206039e-001  9.9396142e-001  9.9614202e-001  9.9686888e-001  9.9742801e-001  9.9776349e-001  9.9776349e-001  9.9849036e-001  9.9860218e-001  9.9938496e-001  1.0000000e+000  9.9949679e-001  9.9809897e-001  9.9910540e-001  9.9921722e-001  9.9966452e-001  9.9865809e-001  9.9809897e-001  9.9882583e-001  9.9888174e-001  9.9804305e-001  9.9586245e-001  9.9278725e-001  9.9071848e-001  9.8842606e-001  9.8730780e-001  9.8551859e-001  9.8328208e-001  9.8177244e-001  9.7886497e-001  9.7556612e-001  9.7383282e-001  9.7137266e-001  9.6913615e-001  9.6611686e-001  9.6158792e-001  9.5705899e-001  9.5236231e-001  9.4710651e-001  9.4224210e-001  9.3855186e-001  9.3497344e-001  9.2910260e-001  9.2401454e-001  9.1903830e-001  9.1260833e-001  9.0729662e-001  9.0019569e-001  8.9365390e-001  8.8716802e-001  8.8029075e-001  8.7246296e-001  8.6508247e-001  8.5663964e-001  8.4830864e-001  8.4076041e-001  8.3159072e-001  8.2152642e-001  8.1151803e-001  8.0195695e-001  7.9239586e-001  7.8082192e-001  7.6991893e-001  7.5963098e-001  7.4878390e-001  7.3737769e-001  7.2675426e-001  7.1652223e-001  7.0450098e-001  6.9113782e-001  6.7688007e-001  6.6318144e-001  6.5032150e-001  6.3818843e-001  6.2633492e-001  6.1297176e-001  6.0095052e-001  5.8876153e-001  5.7634890e-001  5.6225888e-001  5.4928711e-001  5.3720995e-001  5.2613922e-001  5.1422980e-001  5.0271177e-001  4.9085826e-001  4.7866928e-001  4.6608890e-001  4.5401174e-001  4.4254962e-001  4.3198211e-001  4.2124685e-001  4.0900196e-001  3.9865809e-001  3.8881744e-001  3.7718759e-001  3.6600503e-001  3.5554934e-001  3.4436679e-001  3.3290467e-001  3.2116299e-001  3.1042773e-001  2.9986022e-001  2.8923679e-001  2.7833380e-001  2.6776628e-001  2.5798155e-001  2.4825273e-001  2.3969807e-001  2.3181437e-001  2.2365110e-001  2.1526419e-001  2.0682136e-001  1.9871401e-001  1.9077439e-001  1.8311434e-001  1.7567794e-001  1.6846519e-001  1.6147610e-001  1.5482248e-001  1.4833659e-001  1.4213028e-001  1.3620352e-001  1.3050042e-001  1.2502097e-001  1.1982108e-001  1.1490075e-001  1.1020408e-001  1.0573106e-001  1.0148169e-001  9.7455969e-002  9.3653900e-002  9.0075482e-002  8.6664803e-002  8.3477775e-002  8.0458485e-002  7.7606933e-002  7.4923120e-002  7.2351132e-002  6.9890970e-002  6.7542633e-002  6.5306122e-002  6.3069611e-002  6.0889013e-002  5.8764328e-002  5.6583729e-002  5.4347218e-002  5.2054795e-002  4.9706458e-002  4.7190383e-002  4.4506570e-002  4.1655018e-002  3.8523903e-002  3.5169136e-002  3.1422980e-002  2.7397260e-002  2.2924238e-002  1.8003914e-002  1.2580375e-002  6.5977076e-003  0.0000000e+000
  0.0000000e+000  1.4524917e-001  1.5228357e-001  1.5820212e-001  1.6310270e-001  1.6709626e-001  1.7016320e-001  1.7257760e-001  1.7420896e-001  1.7531828e-001  1.7584031e-001  1.7590556e-001  1.7557929e-001  1.7486150e-001  1.7388269e-001  1.7270811e-001  1.7133777e-001  1.6977168e-001  1.6814032e-001  1.6650897e-001  1.6483194e-001  1.6318753e-001  1.6159533e-001  1.6010101e-001  1.5872415e-001  1.5749085e-001  1.5642068e-001  1.5554627e-001  1.5487416e-001  1.5443043e-001  1.5422162e-001  1.5426077e-001  1.5456094e-001  1.5513517e-001  1.5598348e-001  1.5711237e-001  1.5852186e-001  1.6022500e-001  1.6220872e-001  1.6447957e-001  1.6703100e-001  1.6990218e-001  1.7296913e-001  1.7636234e-001  1.8001657e-001  1.8386657e-001  1.8804283e-001  1.9241486e-001  1.9704790e-001  2.0181145e-001  2.0657501e-001  2.1173008e-001  2.1786397e-001  2.2386735e-001  2.2895717e-001  2.3385123e-001  2.3913682e-001  2.4507494e-001  2.5146985e-001  2.5753848e-001  2.6315034e-001  2.6837067e-001  2.7378676e-001  2.8024692e-001  2.8709861e-001  2.9323249e-001  2.9995367e-001  3.0706637e-001  3.1378755e-001  3.2005194e-001  3.2664261e-001  3.3369006e-001  3.4152055e-001  3.4876376e-001  3.5626799e-001  3.6311967e-001  3.7101542e-001  3.7786710e-001  3.8491455e-001  3.9163573e-001  3.9855266e-001  4.0579587e-001  4.1369162e-001  4.2047805e-001  4.2687296e-001  4.3268057e-001  4.3861870e-001  4.4599242e-001  4.5382291e-001  4.6184917e-001  4.6857035e-001  4.7450847e-001  4.8207795e-001  4.8899489e-001  4.9493302e-001  5.0015335e-001  5.0661351e-001  5.1457451e-001  5.2325331e-001  5.3043126e-001  5.3754396e-001  5.4374311e-001  5.5105157e-001  5.5698970e-001  5.6344986e-001  5.7004052e-001  5.7702271e-001  5.8400491e-001  5.9026930e-001  5.9555489e-001  6.0051420e-001  6.0690911e-001  6.1291249e-001  6.1806756e-001  6.2276586e-001  6.2857348e-001  6.3451161e-001  6.4018871e-001  6.4567006e-001  6.5160819e-001  6.5754631e-001  6.6354969e-001  6.6883528e-001  6.7470815e-001  6.7999374e-001  6.8488780e-001  6.9023863e-001  6.9454541e-001  6.9852591e-001  7.0309370e-001  7.0935810e-001  7.1490470e-001  7.1966825e-001  7.2234367e-001  7.2723773e-001  7.3284958e-001  7.3656907e-001  7.4028855e-001  7.4485634e-001  7.5079447e-001  7.5601480e-001  7.6045208e-001  7.6625970e-001  7.7121901e-001  7.7585206e-001  7.8120289e-001  7.8531391e-001  7.8909864e-001  7.9366643e-001  7.9842999e-001  8.0241049e-001  8.0645624e-001  8.1161132e-001  8.1650538e-001  8.2218249e-001  8.2629350e-001  8.2903417e-001  8.3223163e-001  8.3706043e-001  8.4228076e-001  8.4724008e-001  8.5265617e-001  8.5820277e-001  8.6361886e-001  8.6772987e-001  8.7197139e-001  8.7712647e-001  8.8195527e-001  8.8678408e-001  8.9109085e-001  8.9605017e-001  9.0140101e-001  9.0727388e-001  9.1190692e-001  9.1653996e-001  9.2104250e-001  9.2600181e-001  9.3122214e-001  9.3650773e-001  9.3970518e-001  9.4296789e-001  9.4681788e-001  9.5210347e-001  9.5680176e-001  9.6110854e-001  9.6574158e-001  9.6933056e-001  9.7239750e-001  9.7585597e-001  9.7944495e-001  9.8238138e-001  9.8590511e-001  9.9001612e-001  9.9340933e-001  9.9575848e-001  9.9673729e-001  9.9784661e-001  9.9902119e-001  1.0000000e+000  9.9862966e-001  9.9889068e-001  9.9719407e-001  9.9504069e-001  9.9171273e-001  9.8884154e-001  9.8466528e-001  9.8048901e-001  9.7494241e-001  9.6959157e-001  9.6417548e-001  9.5823736e-001  9.5223398e-001  9.4420772e-001  9.3702976e-001  9.2959079e-001  9.2215182e-001  9.1399505e-001  9.0505524e-001  8.9481034e-001  8.8593578e-001  8.7556037e-001  8.6368412e-001  8.5272142e-001  8.4051890e-001  8.2707655e-001  8.1409098e-001  8.0104015e-001  7.8668424e-001  7.7265460e-001  7.5836395e-001  7.4557414e-001  7.3193602e-001  7.1588351e-001  7.0087506e-001  6.8736745e-001  6.7353358e-001  6.5839462e-001  6.4384295e-001  6.2929127e-001  6.1558791e-001  6.0136251e-001  5.8641931e-001  5.7154137e-001  5.5770749e-001  5.4419989e-001  5.3114906e-001  5.1738044e-001  5.0413385e-001  4.9206183e-001  4.7914152e-001  4.6596018e-001  4.5180004e-001  4.3790091e-001  4.2537211e-001  4.1362637e-001  4.0116283e-001  3.8967810e-001  3.7878066e-001  3.6677390e-001  3.5470189e-001  3.4302140e-001  3.3199345e-001  3.2161804e-001  3.1130789e-001  3.0145451e-001  2.9186216e-001  2.8279183e-001  2.7332998e-001  2.6380288e-001  2.5394951e-001  2.4461817e-001  2.3541733e-001  2.2589023e-001  2.1714618e-001  2.0814111e-001  1.9933180e-001  1.9065300e-001  1.8223522e-001  1.7401319e-001  1.6605219e-001  1.5825432e-001  1.5071094e-001  1.4339596e-001  1.3632241e-001  1.2949030e-001  1.2290616e-001  1.1656998e-001  1.1048177e-001  1.0465458e-001  9.9075349e-002  9.3750612e-002  8.8680366e-002  8.3858085e-002  7.9283771e-002  7.4957422e-002  7.0865988e-002  6.7015994e-002  6.3387864e-002  5.9975073e-002  5.6771095e-002  5.3769405e-002  5.0950426e-002  4.8301109e-002  4.5808401e-002  4.3452727e-002  4.1221035e-002  3.9093751e-002  3.7038245e-002  3.5041469e-002  3.3077320e-002  3.1113170e-002  2.9122919e-002  2.7073939e-002  2.4940129e-002  2.2682336e-002  2.0261408e-002  1.7638192e-002  1.4780061e-002  1.1628286e-002  8.1502411e-003  4.2871965e-003  0.0000000e+000
  0.0000000e+000  2.3643737e-001  2.3847733e-001  2.3983730e-001  2.4064092e-001  2.4088819e-001  2.4076455e-001  2.4020820e-001  2.3928095e-001  2.3804461e-001  2.3662282e-001  2.3495376e-001  2.3309925e-001  2.3112111e-001  2.2908115e-001  2.2697938e-001  2.2481579e-001  2.2271401e-001  2.2061223e-001  2.1857228e-001  2.1665595e-001  2.1480144e-001  2.1313239e-001  2.1158696e-001  2.1022699e-001  2.0899065e-001  2.0800158e-001  2.0725978e-001  2.0670343e-001  2.0633253e-001  2.0627071e-001  2.0645616e-001  2.0688888e-001  2.0756886e-001  2.0855793e-001  2.0979427e-001  2.1127788e-001  2.1307057e-001  2.1511053e-001  2.1739775e-001  2.1999407e-001  2.2289946e-001  2.2599031e-001  2.2939024e-001  2.3303744e-001  2.3693190e-001  2.4107364e-001  2.4546264e-001  2.5009891e-001  2.5492063e-001  2.5887691e-001  2.6301864e-001  2.6839672e-001  2.7290935e-001  2.7816379e-001  2.8422185e-001  2.9021809e-001  2.9596706e-001  3.0357055e-001  3.1006132e-001  3.1717027e-001  3.2471193e-001  3.3299540e-001  3.4059888e-001  3.4838781e-001  3.5735127e-001  3.6538747e-001  3.7212551e-001  3.8028535e-001  3.8937243e-001  3.9876861e-001  4.0865931e-001  4.1817912e-001  4.2912072e-001  4.4098957e-001  4.5131299e-001  4.6095643e-001  4.7195984e-001  4.8172692e-001  4.9365758e-001  5.0422828e-001  5.1380990e-001  5.2431878e-001  5.3470402e-001  5.4515108e-001  5.5590723e-001  5.6610702e-001  5.7618318e-001  5.8551753e-001  5.9577914e-001  6.0480441e-001  6.1358241e-001  6.2489491e-001  6.3571287e-001  6.4566540e-001  6.5561792e-001  6.6482864e-001  6.7323575e-001  6.8195193e-001  6.9085357e-001  7.0049701e-001  7.1020226e-001  7.1854755e-001  7.2683102e-001  7.3486722e-001  7.4117254e-001  7.4945601e-001  7.5749221e-001  7.6324118e-001  7.6787745e-001  7.7368824e-001  7.7943722e-001  7.8432076e-001  7.9006973e-001  7.9501508e-001  7.9983680e-001  8.0441126e-001  8.0830572e-001  8.1077840e-001  8.1393106e-001  8.1912368e-001  8.2295633e-001  8.2623263e-001  8.2858167e-001  8.3049800e-001  8.3198160e-001  8.3334158e-001  8.3420701e-001  8.3544335e-001  8.3791603e-001  8.4242866e-001  8.4465407e-001  8.4706493e-001  8.4978488e-001  8.5250482e-001  8.5485386e-001  8.5677019e-001  8.5856288e-001  8.6109737e-001  8.6350823e-001  8.6462094e-001  8.6703180e-001  8.7098808e-001  8.7624252e-001  8.7920973e-001  8.8143514e-001  8.8403145e-001  8.8903862e-001  8.9398398e-001  8.9701301e-001  9.0047475e-001  9.0381287e-001  9.0758370e-001  9.1005638e-001  9.1450720e-001  9.1741259e-001  9.2130706e-001  9.2495426e-001  9.2853964e-001  9.3212502e-001  9.3595767e-001  9.4065575e-001  9.4387023e-001  9.4702290e-001  9.5215370e-001  9.5629544e-001  9.6167351e-001  9.6612433e-001  9.6983334e-001  9.7372781e-001  9.7762227e-001  9.7941496e-001  9.8182582e-001  9.8504030e-001  9.8782207e-001  9.9116018e-001  9.9276742e-001  9.9486920e-001  9.9715642e-001  9.9814549e-001  9.9820731e-001  9.9820731e-001  9.9870184e-001  9.9845458e-001  9.9925820e-001  1.0000000e+000  9.9938183e-001  9.9956728e-001  9.9919638e-001  9.9993818e-001  9.9894911e-001  9.9789822e-001  9.9660007e-001  9.9536373e-001  9.9456011e-001  9.9258197e-001  9.9048019e-001  9.8776025e-001  9.8405123e-001  9.8065130e-001  9.7620048e-001  9.7082241e-001  9.6624796e-001  9.5957173e-001  9.5326641e-001  9.4788833e-001  9.4294298e-001  9.3682310e-001  9.3039414e-001  9.2427427e-001  9.1728896e-001  9.1036546e-001  9.0282380e-001  8.9416943e-001  8.8557688e-001  8.7772613e-001  8.7012264e-001  8.6023194e-001  8.4984669e-001  8.3927600e-001  8.2889076e-001  8.1794916e-001  8.0682212e-001  7.9600415e-001  7.8586618e-001  7.7473913e-001  7.6231393e-001  7.4828149e-001  7.3517630e-001  7.2120568e-001  7.0729687e-001  6.9400623e-001  6.8096286e-001  6.6655952e-001  6.5376341e-001  6.3997824e-001  6.2656397e-001  6.1562237e-001  6.0344444e-001  5.9003017e-001  5.7593591e-001  5.6276890e-001  5.5090005e-001  5.3946392e-001  5.2524603e-001  5.1108996e-001  4.9829385e-001  4.8537412e-001  4.7245438e-001  4.5873102e-001  4.4649127e-001  4.3400425e-001  4.2213540e-001  4.1125563e-001  4.0105583e-001  3.9067059e-001  3.7923446e-001  3.6922012e-001  3.5871124e-001  3.4844963e-001  3.3800257e-001  3.2755551e-001  3.1846842e-001  3.0820681e-001  2.9732704e-001  2.8731269e-001  2.7791652e-001  2.6833490e-001  2.5918599e-001  2.5034617e-001  2.4101182e-001  2.3149201e-001  2.2240493e-001  2.1362692e-001  2.0453983e-001  1.9563820e-001  1.8692201e-001  1.7845309e-001  1.7010781e-001  1.6207161e-001  1.5422086e-001  1.4661738e-001  1.3926116e-001  1.3215222e-001  1.2535236e-001  1.1879976e-001  1.1255625e-001  1.0656001e-001  1.0081104e-001  9.5432966e-002  9.0302161e-002  8.5418624e-002  8.0905989e-002  7.6640621e-002  7.2622521e-002  6.8975323e-002  6.5513575e-002  6.2360912e-002  5.9399881e-002  5.6698482e-002  5.4219623e-002  5.1944760e-002  4.9849167e-002  4.7908115e-002  4.6109243e-002  4.4415459e-002  4.2808219e-002  4.1244251e-002  3.9698828e-002  3.8128678e-002  3.6496711e-002  3.4759656e-002  3.2868058e-002  3.0778646e-002  2.8441966e-002  2.5796202e-002  2.2791900e-002  1.9354879e-002  1.5429504e-002  1.0941595e-002  5.8231541e-003  0.0000000e+000
  0.0000000e+000  2.9605989e-001  2.9449312e-001  2.9257819e-001  2.9048918e-001  2.8811002e-001  2.8561481e-001  2.8294551e-001  2.8016016e-001  2.7731678e-001  2.7441537e-001  2.7145593e-001  2.6855452e-001  2.6565311e-001  2.6280973e-001  2.6008240e-001  2.5741310e-001  2.5491789e-001  2.5248071e-001  2.5027563e-001  2.4818662e-001  2.4627169e-001  2.4458887e-001  2.4308014e-001  2.4180352e-001  2.4075901e-001  2.3994661e-001  2.3930830e-001  2.3896013e-001  2.3890211e-001  2.3901816e-001  2.3942436e-001  2.4012070e-001  2.4099112e-001  2.4220971e-001  2.4360239e-001  2.4528521e-001  2.4725817e-001  2.4940521e-001  2.5184240e-001  2.5451169e-001  2.5747113e-001  2.6060465e-001  2.6397029e-001  2.6756804e-001  2.7139790e-001  2.7545987e-001  2.7969593e-001  2.8410608e-001  2.8874833e-001  2.9455115e-001  3.0058608e-001  3.0488017e-001  3.1050891e-001  3.1631173e-001  3.2159229e-001  3.2611849e-001  3.3128300e-001  3.3720188e-001  3.4410724e-001  3.4927175e-001  3.5536471e-001  3.6093541e-001  3.6499739e-001  3.6998781e-001  3.7468810e-001  3.8136134e-001  3.8867290e-001  3.9610050e-001  4.0329600e-001  4.1049150e-001  4.1838333e-001  4.2656531e-001  4.3451517e-001  4.4269715e-001  4.5163349e-001  4.6167237e-001  4.7130505e-001  4.8163407e-001  4.9167295e-001  5.0188592e-001  5.1233099e-001  5.2248593e-001  5.3316312e-001  5.4476876e-001  5.5544595e-001  5.6641328e-001  5.7819300e-001  5.8962456e-001  6.0012766e-001  6.1150119e-001  6.2206232e-001  6.3256543e-001  6.4301050e-001  6.5368769e-001  6.6343643e-001  6.7347531e-001  6.8328208e-001  6.9285673e-001  7.0144490e-001  7.0980096e-001  7.1705449e-001  7.2697731e-001  7.3614577e-001  7.4392155e-001  7.5175535e-001  7.6016944e-001  7.6748100e-001  7.7456044e-001  7.8059537e-001  7.8587594e-001  7.9196890e-001  7.9777172e-001  8.0351651e-001  8.0728834e-001  8.1227877e-001  8.1558637e-001  8.1790750e-001  8.2086694e-001  8.2510300e-001  8.2904892e-001  8.3206638e-001  8.3386526e-001  8.3589625e-001  8.3844949e-001  8.4065456e-001  8.4367202e-001  8.4483259e-001  8.4755991e-001  8.5005513e-001  8.5092555e-001  8.5318865e-001  8.5585795e-001  8.5864330e-001  8.6166077e-001  8.6694133e-001  8.7088725e-001  8.7535542e-001  8.7935937e-001  8.8394360e-001  8.8835374e-001  8.9380839e-001  8.9827656e-001  9.0378924e-001  9.0785122e-001  9.1255150e-001  9.1713573e-001  9.2166193e-001  9.2700052e-001  9.3396391e-001  9.3941856e-001  9.4469912e-001  9.4934138e-001  9.5462195e-001  9.5920617e-001  9.6309406e-001  9.6558928e-001  9.6750421e-001  9.6808449e-001  9.6860674e-001  9.7063773e-001  9.7168224e-001  9.7290083e-001  9.7406139e-001  9.7557013e-001  9.7684675e-001  9.7847154e-001  9.8032844e-001  9.8224337e-001  9.8305577e-001  9.8369408e-001  9.8642140e-001  9.8740788e-001  9.8839436e-001  9.9025126e-001  9.9176000e-001  9.9326873e-001  9.9390704e-001  9.9553183e-001  9.9773690e-001  9.9907155e-001  9.9907155e-001  9.9941972e-001  9.9959380e-001  9.9941972e-001  9.9982592e-001  1.0000000e+000  9.9947775e-001  9.9843324e-001  9.9773690e-001  9.9663436e-001  9.9541577e-001  9.9379098e-001  9.9205014e-001  9.9088957e-001  9.8885859e-001  9.8659549e-001  9.8572506e-001  9.8572506e-001  9.8322985e-001  9.8119886e-001  9.7992224e-001  9.7649858e-001  9.7197238e-001  9.6773632e-001  9.6245575e-001  9.5636279e-001  9.5108223e-001  9.4487321e-001  9.3779377e-001  9.2984390e-001  9.2270644e-001  9.1336389e-001  9.0442755e-001  8.9560727e-001  8.8684501e-001  8.7558754e-001  8.6502640e-001  8.5400104e-001  8.4285963e-001  8.3073174e-001  8.1773342e-001  8.0554750e-001  7.9208495e-001  7.7949283e-001  7.6608832e-001  7.5291592e-001  7.4084605e-001  7.2877619e-001  7.1664829e-001  7.0423026e-001  6.9291476e-001  6.7933616e-001  6.6622178e-001  6.5368769e-001  6.4086346e-001  6.2798120e-001  6.1533105e-001  6.0111414e-001  5.8666512e-001  5.7204201e-001  5.5840539e-001  5.4650960e-001  5.3589044e-001  5.2527128e-001  5.1383973e-001  5.0159578e-001  4.8987408e-001  4.7739802e-001  4.6608252e-001  4.5447688e-001  4.4229095e-001  4.3039517e-001  4.1762897e-001  4.0590727e-001  3.9412755e-001  3.8345036e-001  3.7155458e-001  3.6058725e-001  3.5049034e-001  3.4056752e-001  3.3018047e-001  3.1950328e-001  3.0871003e-001  2.9785876e-001  2.8729763e-001  2.7772297e-001  2.6901874e-001  2.5868972e-001  2.4986944e-001  2.4162943e-001  2.3437591e-001  2.2677421e-001  2.1981083e-001  2.1186096e-001  2.0402716e-001  1.9642546e-001  1.8899785e-001  1.8180236e-001  1.7478094e-001  1.6793362e-001  1.6126037e-001  1.5481924e-001  1.4861022e-001  1.4251726e-001  1.3665642e-001  1.3096965e-001  1.2551500e-001  1.2023443e-001  1.1512795e-001  1.1019556e-001  1.0543724e-001  1.0085301e-001  9.6384843e-002  9.2148784e-002  8.8028782e-002  8.4082864e-002  8.0311031e-002  7.6597226e-002  7.3057506e-002  6.9633842e-002  6.6326235e-002  6.3076655e-002  5.9943132e-002  5.6867638e-002  5.3850171e-002  5.0890733e-002  4.7931295e-002  4.5029885e-002  4.2070446e-002  3.9169036e-002  3.6151570e-002  3.3134103e-002  3.0058608e-002  2.6867057e-002  2.3559450e-002  2.0135786e-002  1.6538037e-002  1.2766204e-002  8.7622585e-003  4.5261997e-003  0.0000000e+000
  0.0000000e+000  2.1012537e-001  2.1270470e-001  2.1498410e-001  2.1690361e-001  2.1858317e-001  2.2002279e-001  2.2116250e-001  2.2212225e-001  2.2290205e-001  2.2344191e-001  2.2380181e-001  2.2398176e-001  2.2404175e-001  2.2398176e-001  2.2380181e-001  2.2356187e-001  2.2320197e-001  2.2278208e-001  2.2230220e-001  2.2176234e-001  2.2122248e-001  2.2068262e-001  2.2014276e-001  2.1954292e-001  2.1900306e-001  2.1852318e-001  2.1804331e-001  2.1762342e-001  2.1726351e-001  2.1696359e-001  2.1678364e-001  2.1666367e-001  2.1666367e-001  2.1678364e-001  2.1696359e-001  2.1732350e-001  2.1780337e-001  2.1840322e-001  2.1912303e-001  2.2002279e-001  2.2110251e-001  2.2236219e-001  2.2374183e-001  2.2530142e-001  2.2704097e-001  2.2896047e-001  2.3111991e-001  2.3339932e-001  2.3591866e-001  2.3891788e-001  2.4155720e-001  2.4533621e-001  2.4941515e-001  2.5235439e-001  2.5601344e-001  2.5907264e-001  2.6387139e-001  2.6765041e-001  2.7118949e-001  2.7478855e-001  2.7808770e-001  2.8270650e-001  2.8888489e-001  2.9524324e-001  3.0178154e-001  3.0730010e-001  3.1467818e-001  3.2241617e-001  3.2961430e-001  3.3783216e-001  3.4539020e-001  3.5300822e-001  3.5996641e-001  3.6854418e-001  3.7808170e-001  3.8587967e-001  3.9385760e-001  4.0291524e-001  4.1269270e-001  4.2205027e-001  4.3152780e-001  4.4178514e-001  4.5132266e-001  4.6199988e-001  4.7315698e-001  4.8473397e-001  4.9493132e-001  5.0362906e-001  5.1490612e-001  5.2444364e-001  5.3410113e-001  5.4387859e-001  5.5413592e-001  5.6409334e-001  5.7243117e-001  5.8064903e-001  5.8856697e-001  5.9756463e-001  6.0572251e-001  6.1442025e-001  6.2293804e-001  6.3115590e-001  6.3859397e-001  6.4555216e-001  6.5191050e-001  6.5982844e-001  6.6672665e-001  6.7146542e-001  6.7620419e-001  6.8142283e-001  6.8604163e-001  6.9078040e-001  6.9629896e-001  7.0145762e-001  7.0541659e-001  7.1009538e-001  7.1279467e-001  7.1579389e-001  7.1813329e-001  7.2035271e-001  7.2251215e-001  7.2617120e-001  7.2971028e-001  7.3312939e-001  7.3600864e-001  7.3822806e-001  7.4152720e-001  7.4434647e-001  7.4788555e-001  7.5100474e-001  7.5250435e-001  7.5538360e-001  7.5856277e-001  7.6222182e-001  7.6540100e-001  7.6888009e-001  7.7271909e-001  7.7637814e-001  7.7955732e-001  7.8159678e-001  7.8423610e-001  7.8843501e-001  7.9365365e-001  7.9863236e-001  8.0397097e-001  8.1062924e-001  8.1542799e-001  8.2106652e-001  8.2634515e-001  8.3072401e-001  8.3552276e-001  8.4044149e-001  8.4596005e-001  8.5105872e-001  8.5561754e-001  8.6059624e-001  8.6725451e-001  8.7391278e-001  8.8069102e-001  8.8596965e-001  8.8968868e-001  8.9454742e-001  9.0174555e-001  9.0750405e-001  9.1236279e-001  9.1704157e-001  9.2208026e-001  9.2783876e-001  9.3185772e-001  9.3671645e-001  9.4007558e-001  9.4283486e-001  9.4619399e-001  9.5027293e-001  9.5543159e-001  9.6041029e-001  9.6502909e-001  9.6910803e-001  9.7222722e-001  9.7564633e-001  9.7768580e-001  9.8008518e-001  9.8128487e-001  9.8392418e-001  9.8782317e-001  9.9004259e-001  9.9238198e-001  9.9484134e-001  9.9628097e-001  9.9592106e-001  9.9634095e-001  9.9724072e-001  9.9868034e-001  9.9958011e-001  9.9964009e-001  9.9946014e-001  1.0000000e+000  9.9916022e-001  9.9694080e-001  9.9520125e-001  9.9382161e-001  9.9244197e-001  9.8920281e-001  9.8638354e-001  9.8458401e-001  9.8194469e-001  9.7846560e-001  9.7432668e-001  9.6988783e-001  9.6448923e-001  9.5765101e-001  9.5135265e-001  9.4391458e-001  9.3845600e-001  9.3191770e-001  9.2465959e-001  9.1866115e-001  9.1230280e-001  9.0414492e-001  8.9610701e-001  8.8698938e-001  8.7679203e-001  8.6767440e-001  8.5747706e-001  8.4721972e-001  8.3678244e-001  8.2484554e-001  8.1338852e-001  8.0079179e-001  7.8705537e-001  7.7301902e-001  7.5988243e-001  7.4482635e-001  7.3001020e-001  7.1513407e-001  7.0103773e-001  6.8676144e-001  6.7296503e-001  6.5874873e-001  6.4447244e-001  6.3049607e-001  6.1526003e-001  5.9912423e-001  5.8334833e-001  5.6775238e-001  5.5167656e-001  5.3716034e-001  5.2276408e-001  5.0806790e-001  4.9391158e-001  4.7927539e-001  4.6517905e-001  4.5216244e-001  4.3680643e-001  4.2211025e-001  4.0735409e-001  3.9271789e-001  3.8030112e-001  3.6680463e-001  3.5276828e-001  3.3975166e-001  3.2733489e-001  3.1569792e-001  3.0316118e-001  2.9062444e-001  2.7940735e-001  2.6843021e-001  2.5805291e-001  2.4827545e-001  2.3981765e-001  2.3171975e-001  2.2182233e-001  2.1150501e-001  2.0220743e-001  1.9314978e-001  1.8439206e-001  1.7593426e-001  1.6771639e-001  1.5979845e-001  1.5218043e-001  1.4480235e-001  1.3772419e-001  1.3094595e-001  1.2446764e-001  1.1822926e-001  1.1229080e-001  1.0659229e-001  1.0119369e-001  9.6035031e-002  9.1176294e-002  8.6497511e-002  8.2118649e-002  7.7979725e-002  7.4080739e-002  7.0361706e-002  6.6882611e-002  6.3583468e-002  6.0524264e-002  5.7585028e-002  5.4825745e-002  5.2246416e-002  4.9787055e-002  4.7447664e-002  4.5168256e-002  4.3008818e-002  4.0909364e-002  3.8809909e-002  3.6770440e-002  3.4730970e-002  3.2691500e-002  3.0532062e-002  2.8312639e-002  2.6033231e-002  2.3573871e-002  2.0994541e-002  1.8175274e-002  1.5116070e-002  1.1816928e-002  8.2178634e-003  4.3188771e-003  0.0000000e+000
  0.0000000e+000  3.1338376e-001  3.0614929e-001  2.9957251e-001  2.9354379e-001  2.8811794e-001  2.8318536e-001  2.7874603e-001  2.7474515e-001  2.7112792e-001  2.6794914e-001  2.6509920e-001  2.6257810e-001  2.6038584e-001  2.5846761e-001  2.5682341e-001  2.5545325e-001  2.5424751e-001  2.5331580e-001  2.5254850e-001  2.5194563e-001  2.5150718e-001  2.5128795e-001  2.5117834e-001  2.5117834e-001  2.5134276e-001  2.5167160e-001  2.5205524e-001  2.5260331e-001  2.5326099e-001  2.5402828e-001  2.5490518e-001  2.5583690e-001  2.5693303e-001  2.5813877e-001  2.5950893e-001  2.6093390e-001  2.6246849e-001  2.6416749e-001  2.6597610e-001  2.6789433e-001  2.6997698e-001  2.7222405e-001  2.7458073e-001  2.7710183e-001  2.7978735e-001  2.8263729e-001  2.8570646e-001  2.8888524e-001  2.9228324e-001  2.9579086e-001  2.9990135e-001  3.0527239e-001  3.1015017e-001  3.1387701e-001  3.1771347e-001  3.2242683e-001  3.2812671e-001  3.3360737e-001  3.3886879e-001  3.4276006e-001  3.4824071e-001  3.5415982e-001  3.6122986e-001  3.6934123e-001  3.7871314e-001  3.8748219e-001  3.9537433e-001  4.0321166e-001  4.1132303e-001  4.2074975e-001  4.2929957e-001  4.3790420e-001  4.4596076e-001  4.5516826e-001  4.6360846e-001  4.7259673e-001  4.8257152e-001  4.9265592e-001  5.0274033e-001  5.1414009e-001  5.2482736e-001  5.3622712e-001  5.4812014e-001  5.5962951e-001  5.7048120e-001  5.8127809e-001  5.9278746e-001  6.0385838e-001  6.1498411e-001  6.2501370e-001  6.3471446e-001  6.4534693e-001  6.5565055e-001  6.6546092e-001  6.7510687e-001  6.8497205e-001  6.9423435e-001  7.0283898e-001  7.1116957e-001  7.1971939e-001  7.2739231e-001  7.3429793e-001  7.4235449e-001  7.4799956e-001  7.5276773e-001  7.5835800e-001  7.6329058e-001  7.6668859e-001  7.6948372e-001  7.7364902e-001  7.7737586e-001  7.8039022e-001  7.8482955e-001  7.8784391e-001  7.9020059e-001  7.9250247e-001  7.9403705e-001  7.9748986e-001  7.9929848e-001  8.0044941e-001  8.0247726e-001  8.0527239e-001  8.0779349e-001  8.0839636e-001  8.0872520e-001  8.1047901e-001  8.1102707e-001  8.1316453e-001  8.1475392e-001  8.1722021e-001  8.1924805e-001  8.2133070e-001  8.2319412e-001  8.2615368e-001  8.2933246e-001  8.3229201e-001  8.3563521e-001  8.3804670e-001  8.3963608e-001  8.4215719e-001  8.4588403e-001  8.4796668e-001  8.5158391e-001  8.5646169e-001  8.6106544e-001  8.6517593e-001  8.6956045e-001  8.7531514e-001  8.8013811e-001  8.8468705e-001  8.9011290e-001  8.9515510e-001  9.0107421e-001  9.0660967e-001  9.1121342e-001  9.1614600e-001  9.2354489e-001  9.2792941e-001  9.3269758e-001  9.3746575e-001  9.4201469e-001  9.4694728e-001  9.5133180e-001  9.5555190e-001  9.5977200e-001  9.6448537e-001  9.6706127e-001  9.6947276e-001  9.7259673e-001  9.7478899e-001  9.7709087e-001  9.8098213e-001  9.8454456e-001  9.8701085e-001  9.8788776e-001  9.9040886e-001  9.9183383e-001  9.9462896e-001  9.9594432e-001  9.9654719e-001  9.9671161e-001  9.9693083e-001  9.9846542e-001  9.9928752e-001  9.9972597e-001  9.9906829e-001  9.9901348e-001  9.9928752e-001  1.0000000e+000  9.9868464e-001  9.9747890e-001  9.9731448e-001  9.9687603e-001  9.9484819e-001  9.9249150e-001  9.9046366e-001  9.8810698e-001  9.8558588e-001  9.8317439e-001  9.7878987e-001  9.7451496e-001  9.7045928e-001  9.6558150e-001  9.6026526e-001  9.5538748e-001  9.5045489e-001  9.4480982e-001  9.3889072e-001  9.3275238e-001  9.2612079e-001  9.1932478e-001  9.1324126e-001  9.0704812e-001  9.0063576e-001  8.9181190e-001  8.8271402e-001  8.7323249e-001  8.6391538e-001  8.5333772e-001  8.4297928e-001  8.3267565e-001  8.2204319e-001  8.1113669e-001  8.0116190e-001  7.9009098e-001  7.7940370e-001  7.6707224e-001  7.5600132e-001  7.4536885e-001  7.3391428e-001  7.2174723e-001  7.0897731e-001  6.9626219e-001  6.8299901e-001  6.6918777e-001  6.5636304e-001  6.4271621e-001  6.2879535e-001  6.1569659e-001  6.0270744e-001  5.9015675e-001  5.7618108e-001  5.6258906e-001  5.5036720e-001  5.3732325e-001  5.2400526e-001  5.1145457e-001  4.9879426e-001  4.8684643e-001  4.7380248e-001  4.6037488e-001  4.4809821e-001  4.3636962e-001  4.2239395e-001  4.1000767e-001  3.9822427e-001  3.8726296e-001  3.7674011e-001  3.6375096e-001  3.5065220e-001  3.3925244e-001  3.2840075e-001  3.1711060e-001  3.0691658e-001  2.9754467e-001  2.8680259e-001  2.7781432e-001  2.6948372e-001  2.5994739e-001  2.5073989e-001  2.4131316e-001  2.3369506e-001  2.2547408e-001  2.1697906e-001  2.0864847e-001  2.0053710e-001  1.9269977e-001  1.8508166e-001  1.7768278e-001  1.7050312e-001  1.6354269e-001  1.5680149e-001  1.5033432e-001  1.4408638e-001  1.3805766e-001  1.3224816e-001  1.2665790e-001  1.2134166e-001  1.1618985e-001  1.1131207e-001  1.0659871e-001  1.0210457e-001  9.7774855e-002  9.3664365e-002  8.9718294e-002  8.5991450e-002  8.2374219e-002  7.8921407e-002  7.5578209e-002  7.2399430e-002  6.9330264e-002  6.6370711e-002  6.3465965e-002  6.0616025e-002  5.7875699e-002  5.5080566e-002  5.2340239e-002  4.9545106e-002  4.6749973e-002  4.3900033e-002  4.0940480e-002  3.7871314e-002  3.4637729e-002  3.1239724e-002  2.7677299e-002  2.3840842e-002  1.9785158e-002  1.5345829e-002  1.0632467e-002  5.5354598e-003  0.0000000e+000
  0.0000000e+000  2.6313544e-001  2.5996587e-001  2.5685725e-001  2.5380958e-001  2.5076192e-001  2.4777520e-001  2.4491040e-001  2.4210655e-001  2.3936365e-001  2.3674266e-001  2.3424357e-001  2.3180544e-001  2.2955016e-001  2.2741680e-001  2.2540534e-001  2.2357674e-001  2.2187005e-001  2.2034621e-001  2.1894429e-001  2.1772522e-001  2.1668902e-001  2.1583567e-001  2.1510423e-001  2.1461660e-001  2.1431184e-001  2.1412898e-001  2.1418993e-001  2.1443374e-001  2.1492137e-001  2.1553090e-001  2.1638425e-001  2.1748141e-001  2.1870048e-001  2.2016335e-001  2.2180909e-001  2.2369865e-001  2.2577106e-001  2.2802633e-001  2.3052542e-001  2.3320736e-001  2.3613312e-001  2.3924174e-001  2.4253322e-001  2.4606851e-001  2.4978666e-001  2.5374863e-001  2.5789345e-001  2.6222114e-001  2.6679264e-001  2.7343655e-001  2.7898330e-001  2.8288431e-001  2.8648056e-001  2.9184445e-001  2.9641595e-001  3.0196270e-001  3.0732659e-001  3.1256857e-001  3.1921248e-001  3.2610021e-001  3.3286602e-001  3.3938803e-001  3.4700719e-001  3.5444350e-001  3.6151408e-001  3.7016945e-001  3.7949531e-001  3.8815068e-001  3.9796416e-001  4.0802146e-001  4.1899305e-001  4.2898939e-001  4.3947336e-001  4.5007924e-001  4.6166037e-001  4.7342436e-001  4.8677313e-001  4.9987809e-001  5.1322687e-001  5.2492990e-001  5.3577959e-001  5.4784835e-001  5.6009996e-001  5.7204681e-001  5.8442033e-001  5.9740339e-001  6.0965500e-001  6.2257711e-001  6.3513349e-001  6.4683652e-001  6.5890528e-001  6.7005973e-001  6.8048275e-001  6.9163721e-001  7.0248690e-001  7.1418993e-001  7.2339388e-001  7.3168353e-001  7.4039985e-001  7.4795806e-001  7.5472388e-001  7.6222114e-001  7.6892600e-001  7.7666707e-001  7.8483482e-001  7.9409972e-001  8.0056077e-001  8.0622943e-001  8.1067902e-001  8.1543338e-001  8.2037060e-001  8.2585639e-001  8.3012313e-001  8.3457272e-001  8.3914422e-001  8.4341095e-001  8.4664147e-001  8.4999390e-001  8.5346824e-001  8.5627210e-001  8.5736926e-001  8.5962453e-001  8.6224552e-001  8.6492747e-001  8.6669511e-001  8.6773132e-001  8.6870657e-001  8.7065708e-001  8.7309521e-001  8.7675241e-001  8.7821529e-001  8.7876387e-001  8.7882482e-001  8.8028770e-001  8.8327441e-001  8.8571254e-001  8.8845544e-001  8.9199074e-001  8.9576984e-001  8.9924418e-001  9.0393758e-001  9.0826527e-001  9.1210533e-001  9.1710350e-001  9.1972449e-001  9.2374741e-001  9.2484457e-001  9.2581982e-001  9.2844081e-001  9.3191515e-001  9.3496282e-001  9.3892478e-001  9.4355724e-001  9.4703157e-001  9.5074973e-001  9.5489455e-001  9.5952700e-001  9.6519566e-001  9.6836523e-001  9.7086432e-001  9.7293673e-001  9.7628916e-001  9.7854443e-001  9.7933683e-001  9.8238449e-001  9.8403023e-001  9.8616360e-001  9.8841887e-001  9.9134463e-001  9.9268560e-001  9.9542850e-001  9.9792759e-001  9.9896379e-001  9.9878093e-001  9.9902475e-001  9.9853712e-001  9.9981714e-001  1.0000000e+000  9.9993905e-001  9.9939047e-001  9.9939047e-001  9.9975619e-001  9.9987809e-001  9.9963428e-001  9.9908570e-001  9.9914665e-001  9.9853712e-001  9.9823235e-001  9.9676947e-001  9.9561136e-001  9.9439230e-001  9.9213702e-001  9.8780934e-001  9.8433500e-001  9.8153115e-001  9.7793490e-001  9.7470438e-001  9.7062050e-001  9.6665854e-001  9.6318420e-001  9.5995368e-001  9.5556504e-001  9.4971352e-001  9.4465439e-001  9.3947336e-001  9.3429233e-001  9.2813605e-001  9.2197976e-001  9.1369011e-001  9.0594904e-001  8.9808607e-001  8.9064976e-001  8.8229916e-001  8.7297330e-001  8.6297696e-001  8.5340729e-001  8.4359381e-001  8.3341460e-001  8.2189443e-001  8.0945995e-001  7.9702548e-001  7.8434719e-001  7.7142509e-001  7.5868585e-001  7.4527612e-001  7.3107400e-001  7.1553090e-001  7.0169450e-001  6.8834573e-001  6.7566744e-001  6.6274534e-001  6.4890894e-001  6.3415823e-001  6.1971230e-001  6.0471779e-001  5.9027185e-001  5.7546020e-001  5.6046568e-001  5.4473973e-001  5.2925759e-001  5.1322687e-001  4.9780568e-001  4.8214068e-001  4.6848714e-001  4.5599171e-001  4.4306961e-001  4.3130562e-001  4.1874924e-001  4.0710716e-001  3.9400219e-001  3.8272583e-001  3.7266854e-001  3.6102645e-001  3.4853103e-001  3.3554797e-001  3.2341826e-001  3.1238571e-001  3.0287700e-001  2.9367305e-001  2.8392052e-001  2.7605754e-001  2.6752408e-001  2.5899061e-001  2.5009143e-001  2.4046081e-001  2.3076923e-001  2.2229672e-001  2.1333658e-001  2.0492503e-001  1.9754968e-001  1.9060100e-001  1.8365232e-001  1.7670365e-001  1.6902353e-001  1.6152627e-001  1.5415092e-001  1.4689748e-001  1.3982689e-001  1.3287822e-001  1.2611240e-001  1.1946849e-001  1.1300744e-001  1.0666829e-001  1.0051201e-001  9.4538583e-002  8.8687066e-002  8.3079361e-002  7.7593563e-002  7.2229672e-002  6.7109594e-002  6.2172376e-002  5.7418018e-002  5.2785566e-002  4.8396928e-002  4.4191150e-002  4.0168231e-002  3.6328173e-002  3.2670974e-002  2.9257589e-002  2.6027063e-002  2.2979398e-002  2.0114592e-002  1.7432647e-002  1.4994514e-002  1.2739242e-002  1.0666829e-002  8.7772766e-003  7.0705839e-003  5.6077045e-003  4.2667317e-003  3.1695721e-003  2.1943192e-003  1.4628794e-003  8.5334634e-004  3.6571986e-004  1.2190662e-004  0.0000000e+000  0.0000000e+000  1.2190662e-004  4.2667317e-004  7.9239303e-004
  0.0000000e+000  1.8151122e-001  1.7631220e-001  1.7144155e-001  1.6695398e-001  1.6274004e-001  1.5890919e-001  1.5529725e-001  1.5201366e-001  1.4900370e-001  1.4626738e-001  1.4374997e-001  1.4150618e-001  1.3948130e-001  1.3767533e-001  1.3608826e-001  1.3472010e-001  1.3351612e-001  1.3253104e-001  1.3176487e-001  1.3110816e-001  1.3067034e-001  1.3039671e-001  1.3034199e-001  1.3039671e-001  1.3061562e-001  1.3099870e-001  1.3154597e-001  1.3225741e-001  1.3307831e-001  1.3411811e-001  1.3526737e-001  1.3652607e-001  1.3800369e-001  1.3959076e-001  1.4134200e-001  1.4325743e-001  1.4528231e-001  1.4747136e-001  1.4982460e-001  1.5234202e-001  1.5502361e-001  1.5781466e-001  1.6082462e-001  1.6394403e-001  1.6722761e-001  1.7073011e-001  1.7434205e-001  1.7811818e-001  1.8211321e-001  1.8632714e-001  1.9026745e-001  1.9502865e-001  1.9978985e-001  2.0444160e-001  2.0914807e-001  2.1418291e-001  2.1976500e-001  2.2578491e-001  2.3207846e-001  2.3689438e-001  2.4253121e-001  2.4904366e-001  2.5473521e-001  2.6130238e-001  2.6896408e-001  2.7618797e-001  2.8461585e-001  2.9271536e-001  3.0086960e-001  3.0995419e-001  3.1865570e-001  3.2664576e-001  3.3501891e-001  3.4344678e-001  3.5203883e-001  3.6199905e-001  3.7157618e-001  3.8087967e-001  3.9040208e-001  3.9893940e-001  4.0889962e-001  4.1935237e-001  4.3095437e-001  4.4239220e-001  4.5383003e-001  4.6422806e-001  4.7457136e-001  4.8431266e-001  4.9410870e-001  5.0341219e-001  5.1222315e-001  5.2130774e-001  5.3044706e-001  5.3936747e-001  5.4878042e-001  5.5627794e-001  5.6317348e-001  5.7072573e-001  5.7904415e-001  5.8681530e-001  5.9458646e-001  6.0071582e-001  6.0799444e-001  6.1401435e-001  6.2019844e-001  6.2720342e-001  6.3349697e-001  6.4011887e-001  6.4531788e-001  6.5106416e-001  6.5440247e-001  6.5779551e-001  6.6272089e-001  6.6693483e-001  6.6999951e-001  6.7333782e-001  6.7738758e-001  6.8116370e-001  6.8773088e-001  6.9183536e-001  6.9479059e-001  6.9878562e-001  7.0327319e-001  7.0628314e-001  7.0891001e-001  7.1181052e-001  7.1498465e-001  7.1739261e-001  7.2111401e-001  7.2461650e-001  7.2872099e-001  7.3266129e-001  7.3769613e-001  7.4267623e-001  7.4771107e-001  7.5329316e-001  7.5816382e-001  7.6412900e-001  7.6987528e-001  7.7611409e-001  7.8290017e-001  7.9006934e-001  7.9729323e-001  8.0353205e-001  8.1015395e-001  8.1737784e-001  8.2383556e-001  8.3155199e-001  8.3735299e-001  8.4370126e-001  8.4999480e-001  8.5595998e-001  8.6192517e-001  8.6690527e-001  8.7095503e-001  8.7440280e-001  8.8009435e-001  8.8649734e-001  8.9246253e-001  8.9985060e-001  9.0641777e-001  9.1238295e-001  9.1856704e-001  9.2414914e-001  9.3033323e-001  9.3449244e-001  9.3777603e-001  9.4078598e-001  9.4467156e-001  9.4861186e-001  9.5293525e-001  9.5720392e-001  9.6048750e-001  9.6344273e-001  9.6634323e-001  9.6940791e-001  9.7367658e-001  9.7761688e-001  9.8079102e-001  9.8336316e-001  9.8593530e-001  9.8713928e-001  9.8943780e-001  9.9217412e-001  9.9419900e-001  9.9562188e-001  9.9682587e-001  9.9759204e-001  9.9764676e-001  9.9802985e-001  9.9917910e-001  9.9863184e-001  9.9945274e-001  1.0000000e+000  1.0000000e+000  9.9945274e-001  9.9770149e-001  9.9534825e-001  9.9518407e-001  9.9315919e-001  9.9157213e-001  9.8949252e-001  9.8686565e-001  9.8341789e-001  9.7898504e-001  9.7509947e-001  9.7028354e-001  9.6557706e-001  9.6043278e-001  9.5441287e-001  9.4811933e-001  9.4231832e-001  9.3662677e-001  9.2984069e-001  9.2278098e-001  9.1331330e-001  9.0450235e-001  8.9563666e-001  8.8644262e-001  8.7566151e-001  8.6498985e-001  8.5426346e-001  8.4326345e-001  8.3171617e-001  8.1934799e-001  8.0577583e-001  7.9275093e-001  7.7830315e-001  7.6451209e-001  7.5039266e-001  7.3665632e-001  7.2281053e-001  7.0896474e-001  6.9632293e-001  6.8258659e-001  6.6874080e-001  6.5505919e-001  6.4219847e-001  6.2879049e-001  6.1510888e-001  6.0159145e-001  5.8719839e-001  5.7286006e-001  5.5879536e-001  5.4330778e-001  5.2853163e-001  5.1331768e-001  4.9793955e-001  4.8305395e-001  4.6893453e-001  4.5519819e-001  4.4310365e-001  4.3106383e-001  4.1946182e-001  4.0769563e-001  3.9538218e-001  3.8224783e-001  3.6955130e-001  3.5619804e-001  3.4377514e-001  3.3080497e-001  3.1712336e-001  3.0497409e-001  2.9337208e-001  2.8187953e-001  2.7049642e-001  2.5933223e-001  2.4789440e-001  2.3705856e-001  2.2633218e-001  2.1593415e-001  2.0602867e-001  1.9677990e-001  1.8742167e-001  1.7833708e-001  1.6952612e-001  1.6098880e-001  1.5272510e-001  1.4473504e-001  1.3701861e-001  1.2957582e-001  1.2240665e-001  1.1556584e-001  1.0894394e-001  1.0259568e-001  9.6575766e-002  9.0774762e-002  8.5247391e-002  7.9993652e-002  7.4958818e-002  7.0197617e-002  6.5710048e-002  6.1441385e-002  5.7391628e-002  5.3615503e-002  5.0003557e-002  4.6665244e-002  4.3491110e-002  4.0535881e-002  3.7739360e-002  3.5139853e-002  3.2704526e-002  3.0427906e-002  2.8293575e-002  2.6290587e-002  2.4407997e-002  2.2629387e-002  2.0943812e-002  1.9334855e-002  1.7791569e-002  1.6292064e-002  1.4825395e-002  1.3369672e-002  1.1908475e-002  1.0430861e-002  8.9094660e-003  7.3278716e-003  5.6696602e-003  3.9074685e-003  2.0248786e-003  0.0000000e+000
  0.0000000e+000  3.0134228e-001  3.0140329e-001  3.0115924e-001  3.0073215e-001  3.0006101e-001  2.9926785e-001  2.9829164e-001  2.9719341e-001  2.9597315e-001  2.9469189e-001  2.9328859e-001  2.9188530e-001  2.9042099e-001  2.8889567e-001  2.8737035e-001  2.8590604e-001  2.8438072e-001  2.8297743e-001  2.8157413e-001  2.8023185e-001  2.7895058e-001  2.7773032e-001  2.7663209e-001  2.7565589e-001  2.7480171e-001  2.7406955e-001  2.7345943e-001  2.7297132e-001  2.7260525e-001  2.7248322e-001  2.7242221e-001  2.7260525e-001  2.7291031e-001  2.7345943e-001  2.7413057e-001  2.7504576e-001  2.7614399e-001  2.7742526e-001  2.7888957e-001  2.8053691e-001  2.8242831e-001  2.8456376e-001  2.8688225e-001  2.8938377e-001  2.9212935e-001  2.9505796e-001  2.9823063e-001  3.0158633e-001  3.0518609e-001  3.0817572e-001  3.1153142e-001  3.1604637e-001  3.2037828e-001  3.2538133e-001  3.3081147e-001  3.3624161e-001  3.4374619e-001  3.4893228e-001  3.5326419e-001  3.5765711e-001  3.6381940e-001  3.7022575e-001  3.7712020e-001  3.8395363e-001  3.8962782e-001  3.9719341e-001  4.0463697e-001  4.1189750e-001  4.1964613e-001  4.2684564e-001  4.3459426e-001  4.4185479e-001  4.4911531e-001  4.5710799e-001  4.6449054e-001  4.7345943e-001  4.8230628e-001  4.9225137e-001  5.0146431e-001  5.1037218e-001  5.2007322e-001  5.3093350e-001  5.4222087e-001  5.5338621e-001  5.6394143e-001  5.7486272e-001  5.8584503e-001  5.9749847e-001  6.0805369e-001  6.1873093e-001  6.2849298e-001  6.3788896e-001  6.4838316e-001  6.5759610e-001  6.6595485e-001  6.7455766e-001  6.8346553e-001  6.9310555e-001  7.0213545e-001  7.1037218e-001  7.1702257e-001  7.2300183e-001  7.2922514e-001  7.3557047e-001  7.4142770e-001  7.4856620e-001  7.5607077e-001  7.6180598e-001  7.6863941e-001  7.7480171e-001  7.8017084e-001  7.8529591e-001  7.9103112e-001  7.9597315e-001  7.9963392e-001  8.0482001e-001  8.0902990e-001  8.1275168e-001  8.1586333e-001  8.1824283e-001  8.2159854e-001  8.2410006e-001  8.2715070e-001  8.2873703e-001  8.2995729e-001  8.3172666e-001  8.3361806e-001  8.3477730e-001  8.3654667e-001  8.3794997e-001  8.4045149e-001  8.4386821e-001  8.4649176e-001  8.4771202e-001  8.5033557e-001  8.5332520e-001  8.5594875e-001  8.5759610e-001  8.6089079e-001  8.6290421e-001  8.6485662e-001  8.6888347e-001  8.7211714e-001  8.7535082e-001  8.7943868e-001  8.8279439e-001  8.8859060e-001  8.9310555e-001  8.9749847e-001  9.0176937e-001  9.0652837e-001  9.1159243e-001  9.1726663e-001  9.1976815e-001  9.2348993e-001  9.2849298e-001  9.3428920e-001  9.3898719e-001  9.4264796e-001  9.4661379e-001  9.5039658e-001  9.5546065e-001  9.5790116e-001  9.5930445e-001  9.6076876e-001  9.6107383e-001  9.6284320e-001  9.6400244e-001  9.6662599e-001  9.6851739e-001  9.7034777e-001  9.7236120e-001  9.7303234e-001  9.7254423e-001  9.7394753e-001  9.7632703e-001  9.7943868e-001  9.8194021e-001  9.8511287e-001  9.8694326e-001  9.8828554e-001  9.9035998e-001  9.9158023e-001  9.9267846e-001  9.9438682e-001  9.9542404e-001  9.9640024e-001  9.9762050e-001  1.0000000e+000  9.9938987e-001  9.9932886e-001  9.9853569e-001  9.9798658e-001  9.9615619e-001  9.9273948e-001  9.9109213e-001  9.8956681e-001  9.8791946e-001  9.8572300e-001  9.8309945e-001  9.8029286e-001  9.7931666e-001  9.7730323e-001  9.7400854e-001  9.7010372e-001  9.6558877e-001  9.6101281e-001  9.5582672e-001  9.5003051e-001  9.4252593e-001  9.3557047e-001  9.2953020e-001  9.2269677e-001  9.1452105e-001  9.0610128e-001  8.9902379e-001  8.9212935e-001  8.8377059e-001  8.7400854e-001  8.6302624e-001  8.5228798e-001  8.4124466e-001  8.3032337e-001  8.1989018e-001  8.0964002e-001  7.9731544e-001  7.8645516e-001  7.7510677e-001  7.6253813e-001  7.4990848e-001  7.3843807e-001  7.2617450e-001  7.1269067e-001  7.0024405e-001  6.8773642e-001  6.7492373e-001  6.6180598e-001  6.4893228e-001  6.3544844e-001  6.2147651e-001  6.0799268e-001  5.9414277e-001  5.8163514e-001  5.6735815e-001  5.5533862e-001  5.4270897e-001  5.3014033e-001  5.1683954e-001  5.0457596e-001  4.9048200e-001  4.7834045e-001  4.6680903e-001  4.5430140e-001  4.4295302e-001  4.3203173e-001  4.2178157e-001  4.1073826e-001  3.9945088e-001  3.8669921e-001  3.7541184e-001  3.6381940e-001  3.5234899e-001  3.4191580e-001  3.3056742e-001  3.1928005e-001  3.0732154e-001  2.9585113e-001  2.8492984e-001  2.7406955e-001  2.6369738e-001  2.5503356e-001  2.4624771e-001  2.3843807e-001  2.2946919e-001  2.2074436e-001  2.1232459e-001  2.0420988e-001  1.9640024e-001  1.8889567e-001  1.8169616e-001  1.7486272e-001  1.6833435e-001  1.6211104e-001  1.5619280e-001  1.5064063e-001  1.4539353e-001  1.4051251e-001  1.3587553e-001  1.3160464e-001  1.2763880e-001  1.2391702e-001  1.2050031e-001  1.1732764e-001  1.1439902e-001  1.1171446e-001  1.0927395e-001  1.0695546e-001  1.0482001e-001  1.0280659e-001  1.0091519e-001  9.9084808e-002  9.7254423e-002  9.5485052e-002  9.3593655e-002  9.1641245e-002  8.9566809e-002  8.7309335e-002  8.4807810e-002  8.2001220e-002  7.8828554e-002  7.5228798e-002  7.1140940e-002  6.6564979e-002  6.1256864e-002  5.5338621e-002  4.8566199e-002  4.0939597e-002  3.2397804e-002  2.2757779e-002  1.2019524e-002  0.0000000e+000
  0.0000000e+000  1.7981910e-001  1.8753042e-001  1.9416721e-001  1.9985589e-001  2.0459645e-001  2.0851532e-001  2.1167569e-001  2.1414079e-001  2.1597381e-001  2.1723796e-001  2.1805966e-001  2.1837569e-001  2.1837569e-001  2.1799645e-001  2.1736437e-001  2.1647947e-001  2.1540494e-001  2.1414079e-001  2.1281343e-001  2.1142286e-001  2.0996909e-001  2.0857853e-001  2.0712475e-001  2.0579739e-001  2.0453324e-001  2.0339551e-001  2.0232098e-001  2.0143608e-001  2.0074079e-001  2.0023513e-001  1.9991909e-001  1.9985589e-001  1.9998230e-001  2.0036155e-001  2.0093041e-001  2.0181532e-001  2.0295306e-001  2.0440683e-001  2.0611343e-001  2.0807287e-001  2.1028513e-001  2.1287664e-001  2.1565777e-001  2.1875494e-001  2.2216814e-001  2.2577097e-001  2.2975305e-001  2.3392475e-001  2.3841248e-001  2.4271059e-001  2.4568135e-001  2.4941059e-001  2.5396153e-001  2.5825964e-001  2.6344266e-001  2.7090115e-001  2.7918134e-001  2.8613416e-001  2.9283416e-001  3.0105114e-001  3.0863604e-001  3.1660019e-001  3.2399547e-001  3.3322377e-001  3.4295773e-001  3.5193320e-001  3.6084546e-001  3.6906244e-001  3.7772187e-001  3.8511716e-001  3.9402942e-001  4.0249923e-001  4.1229639e-001  4.2297847e-001  4.3378695e-001  4.4472186e-001  4.5553034e-001  4.6747657e-001  4.7860109e-001  4.9010486e-001  5.0116618e-001  5.1165863e-001  5.2360485e-001  5.3643598e-001  5.4756051e-001  5.5893786e-001  5.6955673e-001  5.8181899e-001  5.9382842e-001  6.0577464e-001  6.1734162e-001  6.2884539e-001  6.4053878e-001  6.5071519e-001  6.6253500e-001  6.7271141e-001  6.8238217e-001  6.9306424e-001  7.0210291e-001  7.1082555e-001  7.1948499e-001  7.2782838e-001  7.3591894e-001  7.4432554e-001  7.5140479e-001  7.5867365e-001  7.6638497e-001  7.7359063e-001  7.8079629e-001  7.8718025e-001  7.9381704e-001  8.0026421e-001  8.0538402e-001  8.0961892e-001  8.1404345e-001  8.1853118e-001  8.2213401e-001  8.2750665e-001  8.3091986e-001  8.3268967e-001  8.3521797e-001  8.3837835e-001  8.4166514e-001  8.4381420e-001  8.4602646e-001  8.4912363e-001  8.5241042e-001  8.5462268e-001  8.5689815e-001  8.5974249e-001  8.6119627e-001  8.6334532e-001  8.6574721e-001  8.6922362e-001  8.7434343e-001  8.7750381e-001  8.8053777e-001  8.8363494e-001  8.8793305e-001  8.9071418e-001  8.9488588e-001  8.9924720e-001  9.0259720e-001  9.0480946e-001  9.0657927e-001  9.1005569e-001  9.1479625e-001  9.1903115e-001  9.2313964e-001  9.2788021e-001  9.3432738e-001  9.4254436e-001  9.4747454e-001  9.4987643e-001  9.5423775e-001  9.5872548e-001  9.6138020e-001  9.6574152e-001  9.7048208e-001  9.7560189e-001  9.7794057e-001  9.8027925e-001  9.8255472e-001  9.8464057e-001  9.8533585e-001  9.8590472e-001  9.8843302e-001  9.9051887e-001  9.9311038e-001  9.9475378e-001  9.9582830e-001  9.9829340e-001  9.9936792e-001  1.0000000e+000  9.9949434e-001  9.9873585e-001  9.9785094e-001  9.9734528e-001  9.9778774e-001  9.9614434e-001  9.9336321e-001  9.9273113e-001  9.9298396e-001  9.9330000e-001  9.9273113e-001  9.9171981e-001  9.9121415e-001  9.9020283e-001  9.8995000e-001  9.8767453e-001  9.8691604e-001  9.8413491e-001  9.8274434e-001  9.8135378e-001  9.7794057e-001  9.7572831e-001  9.7294718e-001  9.6959718e-001  9.6668963e-001  9.6397171e-001  9.5980001e-001  9.5613397e-001  9.5177266e-001  9.4627360e-001  9.4140662e-001  9.3742455e-001  9.3331606e-001  9.2743776e-001  9.2010568e-001  9.1264719e-001  9.0651606e-001  9.0000569e-001  8.9140946e-001  8.8331890e-001  8.7371136e-001  8.6524155e-001  8.5778306e-001  8.4906042e-001  8.3938967e-001  8.2908684e-001  8.1916326e-001  8.0867081e-001  7.9716704e-001  7.8503119e-001  7.7295855e-001  7.6107554e-001  7.4900290e-001  7.3775196e-001  7.2561612e-001  7.1480763e-001  7.0324065e-001  6.8927179e-001  6.7669349e-001  6.6500009e-001  6.5305387e-001  6.3971708e-001  6.2720199e-001  6.1367558e-001  5.9958030e-001  5.8687559e-001  5.7347559e-001  5.6089729e-001  5.4831900e-001  5.3428692e-001  5.2215108e-001  5.1033127e-001  4.9775297e-001  4.8485864e-001  4.7101619e-001  4.5881713e-001  4.4762940e-001  4.3530393e-001  4.2373696e-001  4.1343413e-001  4.0193036e-001  3.9023697e-001  3.7892282e-001  3.6861999e-001  3.5844358e-001  3.4795113e-001  3.3676340e-001  3.2677661e-001  3.1634736e-001  3.0642378e-001  2.9612095e-001  2.8657662e-001  2.7715870e-001  2.6780398e-001  2.5813323e-001  2.4839927e-001  2.3803323e-001  2.2798324e-001  2.1869173e-001  2.0940022e-001  2.0029834e-001  1.9144929e-001  1.8285306e-001  1.7444646e-001  1.6629269e-001  1.5839175e-001  1.5080684e-001  1.4341156e-001  1.3639553e-001  1.2956911e-001  1.2305874e-001  1.1687704e-001  1.1096714e-001  1.0536063e-001  1.0004488e-001  9.5032520e-002  9.0310918e-002  8.5880070e-002  8.1739977e-002  7.7877997e-002  7.4287809e-002  7.0956772e-002  6.7878566e-002  6.5034227e-002  6.2411114e-002  5.9990266e-002  5.7752720e-002  5.5679513e-002  5.3739041e-002  5.1912344e-002  5.0167816e-002  4.8473854e-002  4.6798855e-002  4.5104893e-002  4.3354044e-002  4.1502064e-002  3.9517347e-002  3.7336688e-002  3.4922160e-002  3.2210557e-002  2.9151313e-002  2.5693861e-002  2.1762352e-002  1.7299901e-002  1.2230657e-002  6.4914133e-003  0.0000000e+000
  0.0000000e+000  1.2085750e-001  1.2397419e-001  1.2658723e-001  1.2873810e-001  1.3046235e-001  1.3180738e-001  1.3279690e-001  1.3347238e-001  1.3386937e-001  1.3401158e-001  1.3394047e-001  1.3367384e-001  1.3324129e-001  1.3267839e-001  1.3199699e-001  1.3123263e-001  1.3039717e-001  1.2952616e-001  1.2862552e-001  1.2771895e-001  1.2683016e-001  1.2597100e-001  1.2515924e-001  1.2440673e-001  1.2373718e-001  1.2315058e-001  1.2266471e-001  1.2228549e-001  1.2203663e-001  1.2191812e-001  1.2193590e-001  1.2210773e-001  1.2242770e-001  1.2291357e-001  1.2357127e-001  1.2439488e-001  1.2539625e-001  1.2658130e-001  1.2795004e-001  1.2950246e-001  1.3124448e-001  1.3317612e-001  1.3529736e-001  1.3760821e-001  1.4011459e-001  1.4281651e-001  1.4570211e-001  1.4878325e-001  1.5204807e-001  1.5529511e-001  1.5854215e-001  1.6138627e-001  1.6488810e-001  1.6873952e-001  1.7308866e-001  1.7775776e-001  1.8243279e-001  1.8705449e-001  1.9137993e-001  1.9606089e-001  2.0222316e-001  2.0933347e-001  2.1531798e-001  2.2112473e-001  2.2811654e-001  2.3463432e-001  2.4085584e-001  2.4778840e-001  2.5531348e-001  2.6301631e-001  2.7160794e-001  2.7877750e-001  2.8612482e-001  2.9370915e-001  3.0123423e-001  3.0787052e-001  3.1551411e-001  3.2363171e-001  3.3038650e-001  3.3696354e-001  3.4437012e-001  3.5272473e-001  3.6137561e-001  3.7050051e-001  3.7962541e-001  3.8993536e-001  3.9994904e-001  4.0942946e-001  4.1742856e-001  4.2590168e-001  4.3508583e-001  4.4296642e-001  4.5238758e-001  4.6222351e-001  4.7099290e-001  4.7946602e-001  4.8817615e-001  4.9546421e-001  5.0168574e-001  5.0921081e-001  5.1673589e-001  5.2378695e-001  5.3000847e-001  5.3557822e-001  5.4067394e-001  5.4742873e-001  5.5317623e-001  5.5696840e-001  5.6164936e-001  5.6727835e-001  5.7166304e-001  5.7545521e-001  5.7930663e-001  5.8238776e-001  5.8582441e-001  5.8991284e-001  5.9382351e-001  5.9785269e-001  6.0200037e-001  6.0573328e-001  6.0928844e-001  6.1266583e-001  6.1622099e-001  6.2048717e-001  6.2344980e-001  6.2647169e-001  6.3067862e-001  6.3227844e-001  6.3524107e-001  6.3867772e-001  6.4158110e-001  6.4460298e-001  6.4715084e-001  6.5029123e-001  6.5443891e-001  6.5959388e-001  6.6368231e-001  6.6741522e-001  6.7245169e-001  6.7636237e-001  6.8056930e-001  6.8631680e-001  6.8993121e-001  6.9259757e-001  6.9793031e-001  7.0367781e-001  7.0966232e-001  7.1511356e-001  7.2038704e-001  7.2637155e-001  7.3348186e-001  7.4029591e-001  7.4586565e-001  7.5019109e-001  7.5576083e-001  7.6156759e-001  7.6737434e-001  7.7258857e-001  7.7928411e-001  7.8674994e-001  7.9563782e-001  8.0339991e-001  8.1051022e-001  8.1862783e-001  8.2567889e-001  8.3361873e-001  8.3995876e-001  8.4612103e-001  8.5269807e-001  8.5880108e-001  8.6460784e-001  8.7035534e-001  8.7711013e-001  8.8309464e-001  8.8854588e-001  8.9435264e-001  9.0110743e-001  9.0726970e-001  9.1230617e-001  9.1722413e-001  9.2297164e-001  9.2771184e-001  9.3197803e-001  9.3600721e-001  9.4080666e-001  9.4750221e-001  9.5401999e-001  9.5958974e-001  9.6557425e-001  9.7102548e-001  9.7635822e-001  9.8038739e-001  9.8477208e-001  9.8761621e-001  9.9099361e-001  9.9437100e-001  9.9685961e-001  9.9863719e-001  9.9946673e-001  9.9934822e-001  9.9994075e-001  1.0000000e+000  9.9875570e-001  9.9674111e-001  9.9585232e-001  9.9443026e-001  9.9063809e-001  9.8797172e-001  9.8447582e-001  9.8015038e-001  9.7618046e-001  9.7120324e-001  9.6616677e-001  9.6018226e-001  9.5324971e-001  9.4608015e-001  9.3855507e-001  9.3079298e-001  9.2190509e-001  9.1307645e-001  9.0258875e-001  8.9227880e-001  8.8202810e-001  8.7035534e-001  8.5951211e-001  8.4855039e-001  8.3658136e-001  8.2538262e-001  8.1323584e-001  8.0091130e-001  7.8846826e-001  7.7495867e-001  7.5996777e-001  7.4473985e-001  7.2986745e-001  7.1499505e-001  7.0083368e-001  6.8673157e-001  6.7209618e-001  6.5858659e-001  6.4543251e-001  6.3138965e-001  6.1657650e-001  6.0146709e-001  5.8689096e-001  5.7344062e-001  5.5910149e-001  5.4351806e-001  5.2669033e-001  5.1092914e-001  4.9653076e-001  4.8236939e-001  4.6927457e-001  4.5724630e-001  4.4527727e-001  4.3277498e-001  4.2039119e-001  4.0824441e-001  3.9627538e-001  3.8483963e-001  3.7263360e-001  3.6072383e-001  3.4887331e-001  3.3850411e-001  3.2629808e-001  3.1486233e-001  3.0425611e-001  2.9388691e-001  2.8328070e-001  2.7255598e-001  2.6224603e-001  2.5116579e-001  2.4067809e-001  2.3096066e-001  2.2142100e-001  2.1223684e-001  2.0328970e-001  1.9463883e-001  1.8628421e-001  1.7824956e-001  1.7049932e-001  1.6304535e-001  1.5589948e-001  1.4905581e-001  1.4252617e-001  1.3629873e-001  1.3037939e-001  1.2475632e-001  1.1942952e-001  1.1439897e-001  1.0965284e-001  1.0517927e-001  1.0097233e-001  9.7026113e-002  9.3322826e-002  8.9850624e-002  8.6591732e-002  8.3528373e-002  8.0642772e-002  7.7923078e-002  7.5333740e-002  7.2856982e-002  7.0463177e-002  6.8128626e-002  6.5823700e-002  6.3518774e-002  6.1172372e-002  5.8748941e-002  5.6218855e-002  5.3534713e-002  5.0655037e-002  4.7532426e-002  4.4125402e-002  4.0380639e-002  3.6244808e-002  3.1664583e-002  2.6586636e-002  2.0939865e-002  1.4676866e-002  7.7146869e-003  0.0000000e+000
  0.0000000e+000  2.5877690e-001  2.5270256e-001  2.4704005e-001  2.4178935e-001  2.3689900e-001  2.3236899e-001  2.2814784e-001  2.2428704e-001  2.2073510e-001  2.1744054e-001  2.1440338e-001  2.1162360e-001  2.0910120e-001  2.0678472e-001  2.0472563e-001  2.0287244e-001  2.0117368e-001  1.9968084e-001  1.9839391e-001  1.9726140e-001  1.9633481e-001  1.9556265e-001  1.9494492e-001  1.9448162e-001  1.9417276e-001  1.9406980e-001  1.9406980e-001  1.9422424e-001  1.9458458e-001  1.9504787e-001  1.9571708e-001  1.9648924e-001  1.9746731e-001  1.9859981e-001  1.9988675e-001  2.0137959e-001  2.0297539e-001  2.0482858e-001  2.0678472e-001  2.0899825e-001  2.1136621e-001  2.1388860e-001  2.1666838e-001  2.1960259e-001  2.2274272e-001  2.2614022e-001  2.2969217e-001  2.3350149e-001  2.3751673e-001  2.4281890e-001  2.4796664e-001  2.5254813e-001  2.5754144e-001  2.6304952e-001  2.6830022e-001  2.7427159e-001  2.8039741e-001  2.8580253e-001  2.9028107e-001  2.9563472e-001  3.0284155e-001  3.0907032e-001  3.1715227e-001  3.2554309e-001  3.3305879e-001  3.4072892e-001  3.4994337e-001  3.5926078e-001  3.6801194e-001  3.7738083e-001  3.8695563e-001  3.9689076e-001  4.0764954e-001  4.1882014e-001  4.2957891e-001  4.4064656e-001  4.5089056e-001  4.5974467e-001  4.6762071e-001  4.7807063e-001  4.8882940e-001  5.0015443e-001  5.1137651e-001  5.2162051e-001  5.3248224e-001  5.4308658e-001  5.5369093e-001  5.6300834e-001  5.7320086e-001  5.8365078e-001  5.9317410e-001  6.0269742e-001  6.1232369e-001  6.2282508e-001  6.3337795e-001  6.4218058e-001  6.5180686e-001  6.6112427e-001  6.6961804e-001  6.7816329e-001  6.8593637e-001  6.9304026e-001  7.0163698e-001  7.0879234e-001  7.1419747e-001  7.2083805e-001  7.2773602e-001  7.3339854e-001  7.3849480e-001  7.4312777e-001  7.4678266e-001  7.5115824e-001  7.5573973e-001  7.6052713e-001  7.6361577e-001  7.6639555e-001  7.6994749e-001  7.7303614e-001  7.7524967e-001  7.7715433e-001  7.7838979e-001  7.8050036e-001  7.8333162e-001  7.8456708e-001  7.8539071e-001  7.8693504e-001  7.8832493e-001  7.8899413e-001  7.8976629e-001  7.9100175e-001  7.9373005e-001  7.9542881e-001  7.9753938e-001  7.9939257e-001  8.0150314e-001  8.0397406e-001  8.0613611e-001  8.0834963e-001  8.1159271e-001  8.1298260e-001  8.1596829e-001  8.1936580e-001  8.2219706e-001  8.2610934e-001  8.3002162e-001  8.3316174e-001  8.3702255e-001  8.4093483e-001  8.4587666e-001  8.4911974e-001  8.5406157e-001  8.5946669e-001  8.6435705e-001  8.6723978e-001  8.6981365e-001  8.7501287e-001  8.8067538e-001  8.8494801e-001  8.9112530e-001  8.9503758e-001  9.0044271e-001  9.0656852e-001  9.1217955e-001  9.1706991e-001  9.2154844e-001  9.2767425e-001  9.3246165e-001  9.3791825e-001  9.4352929e-001  9.4857408e-001  9.5233193e-001  9.5665603e-001  9.5938433e-001  9.6247297e-001  9.6664264e-001  9.7209925e-001  9.7585710e-001  9.8064450e-001  9.8388757e-001  9.8594667e-001  9.8810872e-001  9.9006486e-001  9.9160918e-001  9.9274169e-001  9.9598476e-001  9.9788943e-001  9.9835272e-001  9.9897045e-001  9.9994852e-001  1.0000000e+000  9.9819829e-001  9.9696283e-001  9.9727170e-001  9.9536703e-001  9.9279316e-001  9.9057964e-001  9.8754247e-001  9.8414496e-001  9.8167405e-001  9.7822506e-001  9.7426130e-001  9.7117266e-001  9.6659117e-001  9.6041388e-001  9.5428807e-001  9.4852260e-001  9.4301452e-001  9.3884485e-001  9.3323381e-001  9.2669618e-001  9.1959230e-001  9.1243694e-001  9.0559045e-001  8.9714815e-001  8.8813961e-001  8.7882220e-001  8.6919592e-001  8.6101102e-001  8.5200247e-001  8.4191290e-001  8.3115412e-001  8.2049830e-001  8.0943066e-001  7.9867188e-001  7.8791311e-001  7.7679399e-001  7.6479975e-001  7.5162154e-001  7.3957583e-001  7.2727273e-001  7.1440338e-001  7.0199732e-001  6.8953979e-001  6.7625862e-001  6.6349223e-001  6.4938742e-001  6.3651807e-001  6.2231031e-001  6.0810254e-001  5.9430660e-001  5.7978997e-001  5.6604551e-001  5.5312468e-001  5.3896839e-001  5.2445177e-001  5.0947184e-001  4.9660249e-001  4.8270359e-001  4.6782662e-001  4.5253784e-001  4.3827860e-001  4.2582106e-001  4.1367240e-001  4.0070009e-001  3.8788222e-001  3.7501287e-001  3.6399671e-001  3.5143622e-001  3.3841244e-001  3.2672707e-001  3.1596829e-001  3.0556985e-001  2.9393596e-001  2.8338309e-001  2.7324205e-001  2.6263770e-001  2.5244518e-001  2.4287038e-001  2.3308967e-001  2.2459590e-001  2.1615361e-001  2.0812313e-001  2.0004118e-001  1.9226809e-001  1.8480387e-001  1.7759703e-001  1.7059611e-001  1.6385257e-001  1.5731494e-001  1.5098322e-001  1.4490888e-001  1.3898898e-001  1.3327499e-001  1.2776691e-001  1.2241326e-001  1.1726552e-001  1.1227221e-001  1.0743334e-001  1.0274889e-001  9.8167405e-002  9.3791825e-002  8.9467724e-002  8.5298054e-002  8.1231339e-002  7.7267580e-002  7.3406774e-002  6.9648924e-002  6.5942551e-002  6.2390611e-002  5.8838670e-002  5.5389684e-002  5.1992175e-002  4.8646144e-002  4.5403068e-002  4.2211469e-002  3.9071348e-002  3.5931226e-002  3.2894060e-002  2.9959848e-002  2.7025636e-002  2.4142901e-002  2.1363122e-002  1.8634819e-002  1.5957994e-002  1.3384124e-002  1.0861732e-002  8.4937712e-003  6.1772882e-003  4.0152373e-003  1.9046639e-003  0.0000000e+000
  0.0000000e+000  2.6395564e-001  2.6592730e-001  2.6752927e-001  2.6882317e-001  2.6987061e-001  2.7060998e-001  2.7110290e-001  2.7141097e-001  2.7153420e-001  2.7147258e-001  2.7128774e-001  2.7097967e-001  2.7060998e-001  2.7011707e-001  2.6962415e-001  2.6906962e-001  2.6845348e-001  2.6789895e-001  2.6734442e-001  2.6685151e-001  2.6642021e-001  2.6598891e-001  2.6568084e-001  2.6543438e-001  2.6531115e-001  2.6531115e-001  2.6549600e-001  2.6574245e-001  2.6617375e-001  2.6672828e-001  2.6746765e-001  2.6839187e-001  2.6950092e-001  2.7079482e-001  2.7227357e-001  2.7399877e-001  2.7590881e-001  2.7800370e-001  2.8034504e-001  2.8287123e-001  2.8564387e-001  2.8860136e-001  2.9186691e-001  2.9525570e-001  2.9895256e-001  3.0283426e-001  3.0696242e-001  3.1127542e-001  3.1583487e-001  3.2150339e-001  3.2674060e-001  3.3203943e-001  3.3678373e-001  3.4282193e-001  3.4812076e-001  3.5341959e-001  3.6062847e-001  3.6771411e-001  3.7443007e-001  3.8182378e-001  3.8971041e-001  3.9679606e-001  4.0480591e-001  4.1195317e-001  4.1928527e-001  4.2630930e-001  4.3394948e-001  4.4017252e-001  4.4639556e-001  4.5231054e-001  4.5742452e-001  4.6506470e-001  4.7307455e-001  4.8065311e-001  4.8823167e-001  4.9759704e-001  5.0523722e-001  5.1244609e-001  5.2020949e-001  5.2828096e-001  5.3678373e-001  5.4540974e-001  5.5422058e-001  5.6481824e-001  5.7338262e-001  5.8262477e-001  5.9106593e-001  5.9870610e-001  6.0653112e-001  6.1565003e-001  6.2476895e-001  6.3284042e-001  6.4048059e-001  6.4805915e-001  6.5631547e-001  6.6451017e-001  6.7239680e-001  6.7923598e-001  6.8582871e-001  6.9211337e-001  6.9864449e-001  7.0345040e-001  7.0825632e-001  7.1429452e-001  7.2027110e-001  7.2686383e-001  7.3265558e-001  7.3930992e-001  7.4547135e-001  7.5083179e-001  7.5502157e-001  7.5908811e-001  7.6364757e-001  7.6752927e-001  7.7153420e-001  7.7609365e-001  7.7905114e-001  7.8256315e-001  7.8675293e-001  7.8983364e-001  7.9383857e-001  7.9673444e-001  7.9950709e-001  8.0215650e-001  8.0548367e-001  8.0727049e-001  8.1226124e-001  8.1565003e-001  8.2039433e-001  8.2495379e-001  8.2778805e-001  8.2957486e-001  8.3247073e-001  8.3450400e-001  8.3807763e-001  8.4054221e-001  8.4343808e-001  8.4651879e-001  8.4787431e-001  8.5083179e-001  8.5348121e-001  8.5656192e-001  8.6019717e-001  8.6340111e-001  8.6715958e-001  8.7227357e-001  8.7714110e-001  8.8250154e-001  8.8743068e-001  8.9162046e-001  8.9537893e-001  9.0018484e-001  9.0554529e-001  9.0955022e-001  9.1447936e-001  9.1928527e-001  9.2372150e-001  9.2791128e-001  9.3296365e-001  9.3585952e-001  9.3863216e-001  9.4097351e-001  9.4454713e-001  9.4824399e-001  9.5083179e-001  9.5187924e-001  9.5311152e-001  9.5477511e-001  9.5625385e-001  9.5785582e-001  9.5945779e-001  9.6315465e-001  9.6432532e-001  9.6568084e-001  9.6765250e-001  9.6987061e-001  9.7221195e-001  9.7510783e-001  9.7763401e-001  9.8077634e-001  9.8126925e-001  9.8243993e-001  9.8453481e-001  9.8619840e-001  9.8946396e-001  9.9266790e-001  9.9414664e-001  9.9599507e-001  9.9790511e-001  9.9895256e-001  9.9975354e-001  9.9969193e-001  1.0000000e+000  9.9969193e-001  9.9858287e-001  9.9864449e-001  9.9759704e-001  9.9537893e-001  9.9402341e-001  9.9260628e-001  9.9020333e-001  9.8681454e-001  9.8391867e-001  9.8083795e-001  9.7578558e-001  9.7060998e-001  9.6543438e-001  9.5914972e-001  9.5317314e-001  9.4645718e-001  9.3924831e-001  9.3166975e-001  9.2298213e-001  9.1466420e-001  9.0486753e-001  8.9544054e-001  8.8484288e-001  8.7288971e-001  8.6210721e-001  8.5187924e-001  8.4177449e-001  8.3105360e-001  8.2193469e-001  8.1072089e-001  8.0043130e-001  7.8792360e-001  7.7436845e-001  7.6161429e-001  7.4892175e-001  7.3475046e-001  7.2119532e-001  7.0591497e-001  6.9168207e-001  6.7652495e-001  6.6241528e-001  6.4990758e-001  6.3672212e-001  6.2359827e-001  6.1035120e-001  5.9679606e-001  5.8398028e-001  5.7208872e-001  5.5988909e-001  5.4731978e-001  5.3401109e-001  5.2107209e-001  5.0893407e-001  4.9624153e-001  4.8422674e-001  4.7282810e-001  4.6044362e-001  4.4892175e-001  4.3752311e-001  4.2680222e-001  4.1534196e-001  4.0363524e-001  3.9242144e-001  3.8194701e-001  3.7159581e-001  3.6050524e-001  3.4879852e-001  3.3684535e-001  3.2532348e-001  3.1528035e-001  3.0548367e-001  2.9463956e-001  2.8410351e-001  2.7486137e-001  2.6420209e-001  2.5360444e-001  2.4306839e-001  2.3370302e-001  2.2495379e-001  2.1571165e-001  2.0677757e-001  1.9808996e-001  1.8964880e-001  1.8151571e-001  1.7369070e-001  1.6617375e-001  1.5890327e-001  1.5200246e-001  1.4540974e-001  1.3912508e-001  1.3314849e-001  1.2747998e-001  1.2218115e-001  1.1719039e-001  1.1250770e-001  1.0813309e-001  1.0406654e-001  1.0030807e-001  9.6796057e-002  9.3592113e-002  9.0634627e-002  8.7923598e-002  8.5397412e-002  8.3117683e-002  8.1022797e-002  7.9051140e-002  7.7202711e-002  7.5477511e-002  7.3813925e-002  7.2150339e-002  7.0486753e-002  6.8761553e-002  6.6974738e-002  6.5003081e-002  6.2846580e-002  6.0443623e-002  5.7794208e-002  5.4775108e-002  5.1324707e-002  4.7381392e-002  4.2858903e-002  3.7744917e-002  3.1922366e-002  2.5323475e-002  1.7861984e-002  9.4516328e-003  0.0000000e+000
  0.0000000e+000  1.3691254e-001  1.4054937e-001  1.4368677e-001  1.4635036e-001  1.4857856e-001  1.5042259e-001  1.5190805e-001  1.5306697e-001  1.5393776e-001  1.5455244e-001  1.5493661e-001  1.5512229e-001  1.5513510e-001  1.5500704e-001  1.5475733e-001  1.5441798e-001  1.5400179e-001  1.5354079e-001  1.5305417e-001  1.5256115e-001  1.5208093e-001  1.5162633e-001  1.5122295e-001  1.5087719e-001  1.5061468e-001  1.5044180e-001  1.5037777e-001  1.5042899e-001  1.5061468e-001  1.5094122e-001  1.5141503e-001  1.5204892e-001  1.5284928e-001  1.5382892e-001  1.5498783e-001  1.5633244e-001  1.5787553e-001  1.5961711e-001  1.6156358e-001  1.6370854e-001  1.6607120e-001  1.6864515e-001  1.7142400e-001  1.7442694e-001  1.7764118e-001  1.8107312e-001  1.8472276e-001  1.8856448e-001  1.9266231e-001  1.9746446e-001  2.0233064e-001  2.0681265e-001  2.1270329e-001  2.1788961e-001  2.2339608e-001  2.2928672e-001  2.3370470e-001  2.3831477e-001  2.4452555e-001  2.5080036e-001  2.5694711e-001  2.6360610e-001  2.7026508e-001  2.7577155e-001  2.8140607e-001  2.8870534e-001  2.9542835e-001  3.0291971e-001  3.0932258e-001  3.1713408e-001  3.2475349e-001  3.3282110e-001  3.4018440e-001  3.4761173e-001  3.5747215e-001  3.6656422e-001  3.7674478e-001  3.8826994e-001  3.9813036e-001  4.0786272e-001  4.1759508e-001  4.2828787e-001  4.4000512e-001  4.5133820e-001  4.6196696e-001  4.7253169e-001  4.8220003e-001  4.9180433e-001  5.0217698e-001  5.1165322e-001  5.2221795e-001  5.3323089e-001  5.4398771e-001  5.5314381e-001  5.6082725e-001  5.6934307e-001  5.7856320e-001  5.8778333e-001  5.9751569e-001  6.0673582e-001  6.1557178e-001  6.2210270e-001  6.2812140e-001  6.3503650e-001  6.4105519e-001  6.4681777e-001  6.5270841e-001  6.5757459e-001  6.6333718e-001  6.6865156e-001  6.7390191e-001  6.7915226e-001  6.8497887e-001  6.8958894e-001  6.9490332e-001  6.9868101e-001  7.0169036e-001  7.0553208e-001  7.0828531e-001  7.1238315e-001  7.1564861e-001  7.1885004e-001  7.2326802e-001  7.2704572e-001  7.2973492e-001  7.3101549e-001  7.3351261e-001  7.3671405e-001  7.3991548e-001  7.4330900e-001  7.4657447e-001  7.5092842e-001  7.5451402e-001  7.5906006e-001  7.6283775e-001  7.6699962e-001  7.7212191e-001  7.7660392e-001  7.8140607e-001  7.8556793e-001  7.9113843e-001  7.9779741e-001  8.0420028e-001  8.0945063e-001  8.1636573e-001  8.2296069e-001  8.2993981e-001  8.3595851e-001  8.4242541e-001  8.4690741e-001  8.5209374e-001  8.5811243e-001  8.6368293e-001  8.6963760e-001  8.7642464e-001  8.8180305e-001  8.8814189e-001  8.9371238e-001  8.9877065e-001  9.0478935e-001  9.1144833e-001  9.1695480e-001  9.2111666e-001  9.2495838e-001  9.2771161e-001  9.3136125e-001  9.3392240e-001  9.3814829e-001  9.4243821e-001  9.4756051e-001  9.5236266e-001  9.5562812e-001  9.5927776e-001  9.6215905e-001  9.6305545e-001  9.6561660e-001  9.6901012e-001  9.7233961e-001  9.7483673e-001  9.7611730e-001  9.7739787e-001  9.8034319e-001  9.8290434e-001  9.8508132e-001  9.8751441e-001  9.8994750e-001  9.9289282e-001  9.9372519e-001  9.9359713e-001  9.9398130e-001  9.9430145e-001  9.9660648e-001  9.9935971e-001  1.0000000e+000  9.9974389e-001  9.9859137e-001  9.9660648e-001  9.9506979e-001  9.9506979e-001  9.9590216e-001  9.9596619e-001  9.9442950e-001  9.9302087e-001  9.9218850e-001  9.9231656e-001  9.9052375e-001  9.8738635e-001  9.8463312e-001  9.7976694e-001  9.7374824e-001  9.6779357e-001  9.5966193e-001  9.5223460e-001  9.4519145e-001  9.3725189e-001  9.2912025e-001  9.1893968e-001  9.0939941e-001  8.9889871e-001  8.8769369e-001  8.7616852e-001  8.6477142e-001  8.5395057e-001  8.4140095e-001  8.2795492e-001  8.1559739e-001  8.0311179e-001  7.9017800e-001  7.7705212e-001  7.6367012e-001  7.4862338e-001  7.3466513e-001  7.2064285e-001  7.0642848e-001  6.9189397e-001  6.7723140e-001  6.6340120e-001  6.4861058e-001  6.3298758e-001  6.1621206e-001  6.0148547e-001  5.8611858e-001  5.7113587e-001  5.5525676e-001  5.4021001e-001  5.2529133e-001  5.1146113e-001  4.9775900e-001  4.8322448e-001  4.6907415e-001  4.5658855e-001  4.4416699e-001  4.3148931e-001  4.1874760e-001  4.0728646e-001  3.9550519e-001  3.8378794e-001  3.7162249e-001  3.5952107e-001  3.4722756e-001  3.3602254e-001  3.2590601e-001  3.1636573e-001  3.0714560e-001  2.9722116e-001  2.8780894e-001  2.7718018e-001  2.6667947e-001  2.5624280e-001  2.4651044e-001  2.3677808e-001  2.2839032e-001  2.1936227e-001  2.0995006e-001  2.0072993e-001  1.9170188e-001  1.8286592e-001  1.7415802e-001  1.6566782e-001  1.5738251e-001  1.4929568e-001  1.4141375e-001  1.3375592e-001  1.2631579e-001  1.1909976e-001  1.1211423e-001  1.0535920e-001  9.8847484e-002  9.2579075e-002  8.6553976e-002  8.0772186e-002  7.5246510e-002  6.9964144e-002  6.4937892e-002  6.0154949e-002  5.5628121e-002  5.1344602e-002  4.7304392e-002  4.3507491e-002  3.9947496e-002  3.6618005e-002  3.3519017e-002  3.0631323e-002  2.7954924e-002  2.5477014e-002  2.3184787e-002  2.1071840e-002  1.9125368e-002  1.7319759e-002  1.5648611e-002  1.4099116e-002  1.2639262e-002  1.1256243e-002  9.9308490e-003  8.6310667e-003  7.3440902e-003  6.0315021e-003  4.6740940e-003  3.2334486e-003  1.6903573e-003  0.0000000e+000
  0.0000000e+000  1.0465410e-001  1.0630411e-001  1.0756911e-001  1.0855911e-001  1.0921911e-001  1.0965911e-001  1.0982411e-001  1.0976911e-001  1.0954911e-001  1.0916411e-001  1.0861411e-001  1.0795411e-001  1.0718411e-001  1.0630411e-001  1.0536911e-001  1.0443410e-001  1.0344410e-001  1.0245410e-001  1.0145310e-001  1.0047960e-001  9.9544600e-002  9.8653599e-002  9.7834098e-002  9.7086097e-002  9.6431596e-002  9.5876096e-002  9.5425095e-002  9.5100595e-002  9.4908095e-002  9.4858595e-002  9.4952095e-002  9.5205095e-002  9.5623096e-002  9.6206096e-002  9.6976097e-002  9.7922098e-002  9.9060599e-002  1.0039160e-001  1.0192060e-001  1.0366410e-001  1.0558911e-001  1.0773411e-001  1.1009911e-001  1.1268411e-001  1.1543412e-001  1.1845912e-001  1.2164912e-001  1.2511413e-001  1.2874413e-001  1.3215413e-001  1.3655414e-001  1.4183414e-001  1.4672915e-001  1.5107415e-001  1.5679416e-001  1.6196416e-001  1.6663917e-001  1.7120417e-001  1.7675918e-001  1.8253418e-001  1.8913419e-001  1.9606420e-001  2.0277420e-001  2.0827421e-001  2.1525922e-001  2.2273922e-001  2.2911923e-001  2.3632424e-001  2.4297924e-001  2.5062425e-001  2.5931426e-001  2.6734427e-001  2.7537428e-001  2.8422928e-001  2.9341429e-001  3.0270930e-001  3.1238931e-001  3.2206932e-001  3.3257433e-001  3.4285934e-001  3.5270435e-001  3.6348436e-001  3.7393437e-001  3.8405438e-001  3.9356939e-001  4.0440440e-001  4.1463441e-001  4.2480942e-001  4.3421443e-001  4.4350944e-001  4.5208945e-001  4.6061446e-001  4.7007447e-001  4.7969948e-001  4.8893949e-001  4.9724450e-001  5.0521951e-001  5.1407451e-001  5.2248952e-001  5.2969453e-001  5.3816454e-001  5.4591955e-001  5.5350955e-001  5.6021956e-001  5.6736957e-001  5.7528958e-001  5.8397958e-001  5.9151459e-001  5.9844460e-001  6.0564961e-001  6.1186461e-001  6.1758462e-001  6.2242462e-001  6.2781463e-001  6.3259963e-001  6.3688964e-001  6.4123464e-001  6.4585465e-001  6.5063965e-001  6.5503966e-001  6.5872466e-001  6.6262966e-001  6.6647967e-001  6.7016467e-001  6.7445467e-001  6.7863468e-001  6.8215468e-001  6.8567469e-001  6.8809469e-001  6.8952469e-001  6.9331969e-001  6.9612470e-001  6.9898470e-001  7.0206470e-001  7.0508971e-001  7.0838971e-001  7.1130471e-001  7.1443971e-001  7.1795972e-001  7.2142472e-001  7.2521973e-001  7.2928973e-001  7.3401973e-001  7.3847474e-001  7.4160974e-001  7.4600975e-001  7.5161975e-001  7.5673476e-001  7.6135476e-001  7.6729477e-001  7.7339977e-001  7.7873478e-001  7.8428978e-001  7.9066979e-001  7.9748980e-001  8.0485980e-001  8.1200981e-001  8.1844482e-001  8.2471482e-001  8.2938983e-001  8.3571484e-001  8.4137984e-001  8.4605485e-001  8.5105985e-001  8.5644986e-001  8.6464486e-001  8.7135487e-001  8.7778988e-001  8.8444488e-001  8.9170489e-001  8.9901990e-001  9.0627991e-001  9.1337491e-001  9.1991992e-001  9.2558493e-001  9.3152493e-001  9.3839994e-001  9.4521995e-001  9.5148995e-001  9.5786996e-001  9.6369996e-001  9.6936497e-001  9.7464497e-001  9.7970498e-001  9.8349998e-001  9.8635999e-001  9.8921999e-001  9.9295999e-001  9.9648000e-001  9.9862500e-001  9.9983500e-001  1.0000000e+000  9.9994500e-001  9.9934000e-001  9.9807500e-001  9.9615000e-001  9.9598500e-001  9.9516000e-001  9.9422499e-001  9.9273999e-001  9.9136499e-001  9.8932999e-001  9.8679999e-001  9.8344498e-001  9.8008998e-001  9.7612998e-001  9.7145497e-001  9.6628497e-001  9.6127996e-001  9.5506496e-001  9.4835495e-001  9.4213994e-001  9.3570494e-001  9.2981993e-001  9.2266992e-001  9.1524492e-001  9.0748991e-001  8.9940490e-001  8.9005489e-001  8.8158488e-001  8.7135487e-001  8.6013486e-001  8.4885985e-001  8.3736484e-001  8.2438482e-001  8.1228481e-001  8.0067980e-001  7.8797479e-001  7.7598478e-001  7.6322476e-001  7.5018975e-001  7.3632974e-001  7.2246972e-001  7.0849971e-001  6.9342969e-001  6.7901968e-001  6.6438966e-001  6.4865965e-001  6.3358963e-001  6.1780462e-001  6.0218460e-001  5.8810459e-001  5.7358457e-001  5.5878956e-001  5.4432454e-001  5.3029953e-001  5.1456951e-001  5.0032450e-001  4.8602449e-001  4.7205447e-001  4.5786446e-001  4.4455444e-001  4.3025443e-001  4.1622942e-001  4.0170940e-001  3.8724439e-001  3.7382437e-001  3.5985436e-001  3.4648935e-001  3.3328933e-001  3.2124432e-001  3.1013431e-001  2.9759430e-001  2.8675929e-001  2.7597928e-001  2.6492426e-001  2.5331925e-001  2.4231924e-001  2.3142923e-001  2.2174922e-001  2.1256421e-001  2.0442420e-001  1.9633920e-001  1.8803419e-001  1.7994918e-001  1.7208417e-001  1.6449416e-001  1.5712416e-001  1.4997415e-001  1.4298914e-001  1.3622414e-001  1.2967913e-001  1.2324412e-001  1.1702912e-001  1.1097911e-001  1.0503911e-001  9.9280599e-002  9.3665094e-002  8.8187088e-002  8.2841083e-002  7.7621578e-002  7.2534073e-002  6.7567568e-002  6.2722063e-002  5.7997558e-002  5.3394053e-002  4.8917049e-002  4.4566545e-002  4.0348040e-002  3.6267036e-002  3.2329032e-002  2.8539529e-002  2.4915025e-002  2.1461021e-002  1.8194018e-002  1.5130515e-002  1.2287012e-002  9.6745097e-003  7.3205073e-003  5.2470052e-003  3.4760035e-003  2.0405020e-003  9.5700096e-004  2.6400026e-004  0.0000000e+000  1.8700019e-004  8.7450087e-004  2.1010021e-003  3.9050039e-003  6.3415063e-003  9.4490094e-003
  0.0000000e+000  2.1421700e-001  2.1159808e-001  2.0908605e-001  2.0668092e-001  2.0443613e-001  2.0224479e-001  2.0021379e-001  1.9823624e-001  1.9636558e-001  1.9454837e-001  1.9289150e-001  1.9128808e-001  1.8979156e-001  1.8834848e-001  1.8706574e-001  1.8583645e-001  1.8471406e-001  1.8369856e-001  1.8284340e-001  1.8204169e-001  1.8134687e-001  1.8075895e-001  1.8033137e-001  1.8006414e-001  1.7985035e-001  1.7985035e-001  1.7995724e-001  1.8017103e-001  1.8059861e-001  1.8118653e-001  1.8193479e-001  1.8284340e-001  1.8396579e-001  1.8524853e-001  1.8669161e-001  1.8840192e-001  1.9027258e-001  1.9235703e-001  1.9465526e-001  1.9722074e-001  1.9994655e-001  2.0293960e-001  2.0619989e-001  2.0962052e-001  2.1336184e-001  2.1731694e-001  2.2148584e-001  2.2597541e-001  2.3067878e-001  2.3655799e-001  2.4211652e-001  2.4746125e-001  2.5189738e-001  2.5761625e-001  2.6445751e-001  2.7199359e-001  2.7910208e-001  2.8765366e-001  2.9572421e-001  3.0208445e-001  3.0919294e-001  3.1721005e-001  3.2335649e-001  3.3158739e-001  3.4013896e-001  3.4836986e-001  3.5692143e-001  3.6600748e-001  3.7562801e-001  3.8530198e-001  3.9476216e-001  4.0454303e-001  4.1427044e-001  4.2410476e-001  4.3340460e-001  4.4388028e-001  4.5355425e-001  4.6456440e-001  4.7600214e-001  4.8605024e-001  4.9657937e-001  5.0769642e-001  5.1710315e-001  5.2667023e-001  5.3752004e-001  5.4772849e-001  5.5638696e-001  5.6451096e-001  5.7231427e-001  5.8204169e-001  5.9198290e-001  6.0053447e-001  6.0887226e-001  6.1598076e-001  6.2276857e-001  6.2912881e-001  6.3709246e-001  6.4457509e-001  6.5152325e-001  6.5761625e-001  6.6493854e-001  6.7215393e-001  6.7899519e-001  6.8540887e-001  6.9134153e-001  6.9748797e-001  7.0368787e-001  7.0994121e-001  7.1576697e-001  7.2234099e-001  7.2811331e-001  7.3415286e-001  7.3944415e-001  7.4355959e-001  7.4639230e-001  7.4954570e-001  7.5205772e-001  7.5617317e-001  7.5895243e-001  7.6221272e-001  7.6472475e-001  7.6755746e-001  7.6873330e-001  7.7001603e-001  7.7140567e-001  7.7231427e-001  7.7375735e-001  7.7578835e-001  7.7803314e-001  7.8118653e-001  7.8583645e-001  7.8829503e-001  7.9107429e-001  7.9422769e-001  7.9845003e-001  8.0240513e-001  8.0753608e-001  8.1293426e-001  8.1785142e-001  8.2319615e-001  8.2805986e-001  8.3132015e-001  8.3532870e-001  8.4024586e-001  8.4585783e-001  8.5066809e-001  8.5553180e-001  8.5948691e-001  8.6509888e-001  8.7215393e-001  8.7803314e-001  8.8391235e-001  8.8888295e-001  8.9235703e-001  8.9615179e-001  8.9973276e-001  9.0395510e-001  9.0817745e-001  9.1325494e-001  9.1972207e-001  9.2437199e-001  9.2902191e-001  9.3249599e-001  9.3634420e-001  9.4152859e-001  9.4559059e-001  9.4836986e-001  9.5157670e-001  9.5558525e-001  9.5847141e-001  9.6082309e-001  9.6419027e-001  9.6622127e-001  9.6948156e-001  9.7210048e-001  9.7504009e-001  9.7803314e-001  9.8017103e-001  9.8311064e-001  9.8647782e-001  9.8920363e-001  9.9139498e-001  9.9283805e-001  9.9390700e-001  9.9615179e-001  9.9855692e-001  9.9893105e-001  9.9893105e-001  1.0000000e+000  9.9951897e-001  9.9935863e-001  9.9893105e-001  9.9951897e-001  9.9983966e-001  9.9946553e-001  9.9871726e-001  9.9861037e-001  9.9759487e-001  9.9604490e-001  9.9460182e-001  9.9262427e-001  9.9016569e-001  9.8685195e-001  9.8369856e-001  9.7974345e-001  9.7685730e-001  9.7204703e-001  9.6675575e-001  9.6023517e-001  9.5264564e-001  9.4548370e-001  9.3773383e-001  9.2918226e-001  9.2089792e-001  9.1084981e-001  9.0090861e-001  8.9059327e-001  8.7952966e-001  8.6739711e-001  8.5644041e-001  8.4468199e-001  8.3201497e-001  8.1913415e-001  8.0619989e-001  7.9428113e-001  7.8177445e-001  7.6787814e-001  7.5285943e-001  7.3901657e-001  7.2522715e-001  7.1149118e-001  6.9823624e-001  6.8588990e-001  6.7183324e-001  6.5734901e-001  6.4259754e-001  6.2757883e-001  6.1223944e-001  5.9743453e-001  5.8268306e-001  5.6771780e-001  5.5285943e-001  5.3880278e-001  5.2405131e-001  5.1052913e-001  4.9673971e-001  4.8230893e-001  4.6846606e-001  4.5499733e-001  4.4233030e-001  4.3158739e-001  4.1998931e-001  4.0785676e-001  3.9722074e-001  3.8727953e-001  3.7584180e-001  3.6445751e-001  3.5339391e-001  3.4216996e-001  3.3233565e-001  3.2271513e-001  3.1106360e-001  3.0021379e-001  2.9053982e-001  2.8027793e-001  2.6857296e-001  2.5879209e-001  2.4981293e-001  2.3981828e-001  2.3067878e-001  2.2228755e-001  2.1378942e-001  2.0534474e-001  1.9706040e-001  1.8898985e-001  1.8107964e-001  1.7332977e-001  1.6574025e-001  1.5836451e-001  1.5114912e-001  1.4409407e-001  1.3719936e-001  1.3046499e-001  1.2394441e-001  1.1753073e-001  1.1127739e-001  1.0518439e-001  9.9251737e-002  9.3479423e-002  8.7867451e-002  8.2415820e-002  7.7124532e-002  7.1940139e-002  6.6916088e-002  6.2105826e-002  5.7402459e-002  5.2859433e-002  4.8476750e-002  4.4254409e-002  4.0192410e-002  3.6290754e-002  3.2549439e-002  2.8968466e-002  2.5601283e-002  2.2394441e-002  1.9347942e-002  1.6515232e-002  1.3896312e-002  1.1437734e-002  9.1929449e-003  7.2153928e-003  5.3981828e-003  3.8482095e-003  2.5654730e-003  1.4965259e-003  6.9481561e-004  2.1378942e-004  0.0000000e+000  5.3447354e-005  4.8102619e-004  1.2292892e-003
  0.0000000e+000  1.6059967e-001  1.6113829e-001  1.6131783e-001  1.6118318e-001  1.6077921e-001  1.6015081e-001  1.5929799e-001  1.5826563e-001  1.5709861e-001  1.5584182e-001  1.5445038e-001  1.5301405e-001  1.5157772e-001  1.5009650e-001  1.4861529e-001  1.4713407e-001  1.4574263e-001  1.4435118e-001  1.4309439e-001  1.4192738e-001  1.4085013e-001  1.3990754e-001  1.3909960e-001  1.3847121e-001  1.3797747e-001  1.3766327e-001  1.3752861e-001  1.3757350e-001  1.3779793e-001  1.3824678e-001  1.3887517e-001  1.3972799e-001  1.4080524e-001  1.4210692e-001  1.4363302e-001  1.4538355e-001  1.4735850e-001  1.4955788e-001  1.5198169e-001  1.5462992e-001  1.5750258e-001  1.6064455e-001  1.6396607e-001  1.6751201e-001  1.7123749e-001  1.7523228e-001  1.7940662e-001  1.8380538e-001  1.8842857e-001  1.9309664e-001  1.9789937e-001  2.0301629e-001  2.0831276e-001  2.1392343e-001  2.2034203e-001  2.2694017e-001  2.3286503e-001  2.3896943e-001  2.4466987e-001  2.5010099e-001  2.5634005e-001  2.6266888e-001  2.6886305e-001  2.7559585e-001  2.8259796e-001  2.8910633e-001  2.9669195e-001  3.0445711e-001  3.1132457e-001  3.1873064e-001  3.2734862e-001  3.3515867e-001  3.4301360e-001  3.5010548e-001  3.5742179e-001  3.6554603e-001  3.7420890e-001  3.8224337e-001  3.9144486e-001  4.0042192e-001  4.0921944e-001  4.1761300e-001  4.2533327e-001  4.3444499e-001  4.4297320e-001  4.5132187e-001  4.5895238e-001  4.6689708e-001  4.7515598e-001  4.8305579e-001  4.9077607e-001  4.9903497e-001  5.0738363e-001  5.1555276e-001  5.2304861e-001  5.3076889e-001  5.3848916e-001  5.4594012e-001  5.5267292e-001  5.5909152e-001  5.6577943e-001  5.7255712e-001  5.7884106e-001  5.8552897e-001  5.9109475e-001  5.9549351e-001  5.9998205e-001  6.0532340e-001  6.1039544e-001  6.1537771e-001  6.2027021e-001  6.2498317e-001  6.2915750e-001  6.3360115e-001  6.3759594e-001  6.4123165e-001  6.4536110e-001  6.4908658e-001  6.5209390e-001  6.5617846e-001  6.6062211e-001  6.6479645e-001  6.6739979e-001  6.7067642e-001  6.7449167e-001  6.7880066e-001  6.8288523e-001  6.8634140e-001  6.8984245e-001  6.9253557e-001  6.9531846e-001  6.9922348e-001  7.0434041e-001  7.0676422e-001  7.1062435e-001  7.1390098e-001  7.1677364e-001  7.2045424e-001  7.2467346e-001  7.2880291e-001  7.3418915e-001  7.3975493e-001  7.4603887e-001  7.5138022e-001  7.5681135e-001  7.6228736e-001  7.6951389e-001  7.7656089e-001  7.8387719e-001  7.9114862e-001  7.9859958e-001  8.0564657e-001  8.1224471e-001  8.1790026e-001  8.2333139e-001  8.2966022e-001  8.3634813e-001  8.4285650e-001  8.4927510e-001  8.5542439e-001  8.6139414e-001  8.6763320e-001  8.7432111e-001  8.8020109e-001  8.8603618e-001  8.9128776e-001  8.9640469e-001  9.0057902e-001  9.0502267e-001  9.0996005e-001  9.1503209e-001  9.2001436e-001  9.2486198e-001  9.2993402e-001  9.3505094e-001  9.3940482e-001  9.4308542e-001  9.4681090e-001  9.5035684e-001  9.5556354e-001  9.5996230e-001  9.6368778e-001  9.6629113e-001  9.6943310e-001  9.7315858e-001  9.7616590e-001  9.7930787e-001  9.8236007e-001  9.8554693e-001  9.8801562e-001  9.9115759e-001  9.9389560e-001  9.9596032e-001  9.9717222e-001  9.9851878e-001  9.9973069e-001  9.9986534e-001  1.0000000e+000  9.9959603e-001  9.9771085e-001  9.9515239e-001  9.9290812e-001  9.9142690e-001  9.8958661e-001  9.8666906e-001  9.8330266e-001  9.7912833e-001  9.7522330e-001  9.7154271e-001  9.6723372e-001  9.6162305e-001  9.5538399e-001  9.4936936e-001  9.4330984e-001  9.3608331e-001  9.3042776e-001  9.2315634e-001  9.1395485e-001  9.0430450e-001  8.9564164e-001  8.8626060e-001  8.7557790e-001  8.6413214e-001  8.5187845e-001  8.3859240e-001  8.2481260e-001  8.1188563e-001  7.9886889e-001  7.8549307e-001  7.7018717e-001  7.5568921e-001  7.4051798e-001  7.2512231e-001  7.0972665e-001  6.9415144e-001  6.7951883e-001  6.6470667e-001  6.4953544e-001  6.3458863e-001  6.1941739e-001  6.0487455e-001  5.8997262e-001  5.7578886e-001  5.6066251e-001  5.4647875e-001  5.3198079e-001  5.1802146e-001  5.0338884e-001  4.8826249e-001  4.7322591e-001  4.5976031e-001  4.4723731e-001  4.3413080e-001  4.2151802e-001  4.0908479e-001  3.9674133e-001  3.8511603e-001  3.7371516e-001  3.6222452e-001  3.5109296e-001  3.3942277e-001  3.2689977e-001  3.1536424e-001  3.0369406e-001  2.9238296e-001  2.8187980e-001  2.7088289e-001  2.6037973e-001  2.4987657e-001  2.4009157e-001  2.2967817e-001  2.2056645e-001  2.1176893e-001  2.0274698e-001  1.9394946e-001  1.8537636e-001  1.7698281e-001  1.6881368e-001  1.6082409e-001  1.5310382e-001  1.4551820e-001  1.3820189e-001  1.3106513e-001  1.2410790e-001  1.1737511e-001  1.1086674e-001  1.0453791e-001  9.8388617e-002  9.2418870e-002  8.6673549e-002  8.1152655e-002  7.5766417e-002  7.0604605e-002  6.5622335e-002  6.0819606e-002  5.6196418e-002  5.1752772e-002  4.7488666e-002  4.3448988e-002  3.9543965e-002  3.5863369e-002  3.2317429e-002  2.8995915e-002  2.5809058e-002  2.2846627e-002  2.0018852e-002  1.7370618e-002  1.4946811e-002  1.2657660e-002  1.0592935e-002  8.6628664e-003  6.9572243e-003  5.3862382e-003  4.0396786e-003  2.8726604e-003  1.9300687e-003  1.1221330e-003  5.3862382e-004  1.7954127e-004  0.0000000e+000  4.4885318e-005
  0.0000000e+000  2.2269658e-001  2.2178685e-001  2.2061719e-001  2.1918761e-001  2.1762806e-001  2.1580859e-001  2.1392414e-001  2.1190973e-001  2.0976535e-001  2.0762098e-001  2.0541162e-001  2.0320227e-001  2.0099291e-001  1.9878355e-001  1.9670416e-001  1.9462477e-001  1.9267534e-001  1.9079088e-001  1.8903640e-001  1.8741187e-001  1.8598229e-001  1.8461768e-001  1.8344802e-001  1.8247331e-001  1.8169354e-001  1.8110871e-001  1.8071882e-001  1.8052388e-001  1.8058886e-001  1.8078380e-001  1.8130365e-001  1.8195346e-001  1.8292818e-001  1.8403285e-001  1.8546244e-001  1.8708696e-001  1.8897141e-001  1.9105081e-001  1.9339013e-001  1.9598937e-001  1.9878355e-001  2.0183766e-001  2.0515170e-001  2.0866068e-001  2.1242958e-001  2.1639342e-001  2.2061719e-001  2.2503590e-001  2.2971454e-001  2.3445816e-001  2.3835702e-001  2.4232086e-001  2.4758433e-001  2.5349761e-001  2.5934590e-001  2.6499925e-001  2.7195223e-001  2.7793048e-001  2.8345387e-001  2.8943213e-001  2.9722986e-001  3.0535249e-001  3.1367007e-001  3.2172772e-001  3.3037020e-001  3.3797298e-001  3.4648550e-001  3.5519296e-001  3.6500510e-001  3.7494720e-001  3.8547413e-001  3.9554620e-001  4.0555328e-001  4.1595025e-001  4.2660714e-001  4.3758894e-001  4.4902561e-001  4.6130703e-001  4.7228883e-001  4.8340059e-001  4.9425243e-001  5.0542917e-001  5.1686583e-001  5.2823752e-001  5.4006407e-001  5.5150074e-001  5.6378216e-001  5.7541377e-001  5.8698040e-001  5.9867699e-001  6.0972377e-001  6.2181024e-001  6.3168736e-001  6.4279912e-001  6.5456070e-001  6.6456778e-001  6.7457486e-001  6.8432202e-001  6.9322443e-001  7.0154200e-001  7.1011950e-001  7.1772228e-001  7.2571495e-001  7.3390257e-001  7.4170029e-001  7.4865327e-001  7.5456654e-001  7.5872533e-001  7.6262420e-001  7.6619815e-001  7.6925226e-001  7.7282622e-001  7.7640018e-001  7.8055897e-001  7.8380802e-001  7.8536757e-001  7.8692711e-001  7.8920145e-001  7.9199563e-001  7.9355518e-001  7.9407503e-001  7.9446491e-001  7.9478982e-001  7.9582952e-001  7.9719412e-001  7.9784393e-001  7.9894861e-001  7.9907857e-001  7.9979336e-001  8.0154785e-001  8.0284747e-001  8.0453698e-001  8.0603154e-001  8.0759109e-001  8.0973546e-001  8.1233470e-001  8.1460904e-001  8.1720828e-001  8.1935266e-001  8.2240677e-001  8.2481107e-001  8.2832004e-001  8.3241385e-001  8.3819717e-001  8.4177112e-001  8.4670968e-001  8.5236304e-001  8.5801639e-001  8.6379970e-001  8.6977796e-001  8.7621108e-001  8.8316406e-001  8.8920730e-001  8.9330110e-001  8.9849959e-001  9.0512766e-001  9.1136584e-001  9.1649934e-001  9.2091805e-001  9.2585661e-001  9.3066521e-001  9.3371932e-001  9.3865788e-001  9.4366142e-001  9.4866496e-001  9.5288873e-001  9.5704752e-001  9.6062148e-001  9.6387053e-001  9.6666472e-001  9.6867913e-001  9.7121339e-001  9.7407256e-001  9.7654184e-001  9.7693172e-001  9.7959595e-001  9.8109051e-001  9.8232515e-001  9.8550922e-001  9.8804349e-001  9.9109760e-001  9.9246220e-001  9.9460657e-001  9.9727080e-001  9.9948015e-001  1.0000000e+000  9.9941517e-001  9.9954513e-001  9.9954513e-001  9.9974008e-001  9.9785563e-001  9.9389178e-001  9.9148748e-001  9.8914816e-001  9.8739367e-001  9.8531428e-001  9.8336485e-001  9.8109051e-001  9.7849127e-001  9.7576207e-001  9.7309784e-001  9.6887407e-001  9.6361061e-001  9.5912691e-001  9.5509809e-001  9.4957470e-001  9.4359644e-001  9.3794309e-001  9.3384928e-001  9.2884574e-001  9.2195775e-001  9.1526470e-001  9.0863663e-001  9.0135875e-001  8.9356103e-001  8.8485357e-001  8.7543131e-001  8.6600906e-001  8.5717163e-001  8.4742448e-001  8.3741739e-001  8.2663054e-001  8.1603862e-001  8.0349728e-001  7.9115088e-001  7.7958425e-001  7.6769272e-001  7.5521635e-001  7.4118045e-001  7.2701458e-001  7.1245882e-001  6.9718827e-001  6.8198270e-001  6.6872657e-001  6.5456070e-001  6.4039482e-001  6.2609899e-001  6.1355765e-001  5.9965170e-001  5.8581074e-001  5.7125498e-001  5.5890858e-001  5.4578240e-001  5.3226634e-001  5.1991994e-001  5.0737860e-001  4.9457733e-001  4.8184104e-001  4.6748023e-001  4.5422409e-001  4.4213762e-001  4.2959627e-001  4.1660006e-001  4.0477351e-001  3.9255707e-001  3.8092546e-001  3.6935883e-001  3.5863696e-001  3.4772014e-001  3.3660838e-001  3.2627639e-001  3.1522961e-001  3.0470268e-001  2.9450065e-001  2.8403870e-001  2.7351177e-001  2.6278990e-001  2.5388749e-001  2.4485512e-001  2.3497800e-001  2.2542579e-001  2.1756308e-001  2.0827079e-001  2.0034310e-001  1.9261035e-001  1.8507255e-001  1.7772969e-001  1.7051679e-001  1.6349884e-001  1.5661085e-001  1.4991780e-001  1.4328973e-001  1.3685661e-001  1.3055344e-001  1.2438024e-001  1.1833700e-001  1.1235875e-001  1.0651045e-001  1.0079212e-001  9.5203748e-002  8.9660864e-002  8.4241444e-002  7.8919495e-002  7.3695018e-002  6.8574511e-002  6.3557973e-002  5.8651903e-002  5.3849803e-002  4.9171167e-002  4.4615994e-002  4.0190784e-002  3.5908533e-002  3.1782235e-002  2.7818391e-002  2.4036493e-002  2.0443041e-002  1.7070524e-002  1.3925441e-002  1.1027286e-002  8.4150470e-003  6.0952232e-003  4.1003048e-003  2.4692802e-003  1.2151458e-003  3.8338824e-004  0.0000000e+000  1.1046780e-004  7.4728217e-004  1.9559298e-003  3.7818976e-003  6.2706721e-003
  0.0000000e+000  1.7598191e-001  1.7535096e-001  1.7461486e-001  1.7377359e-001  1.7287975e-001  1.7188075e-001  1.7088175e-001  1.6977759e-001  1.6862085e-001  1.6746411e-001  1.6630738e-001  1.6509806e-001  1.6388874e-001  1.6267943e-001  1.6147011e-001  1.6031337e-001  1.5915663e-001  1.5805247e-001  1.5700089e-001  1.5600189e-001  1.5505547e-001  1.5416163e-001  1.5332036e-001  1.5263684e-001  1.5200589e-001  1.5142752e-001  1.5100689e-001  1.5069141e-001  1.5048110e-001  1.5037594e-001  1.5042852e-001  1.5063883e-001  1.5095431e-001  1.5142752e-001  1.5205847e-001  1.5284715e-001  1.5379357e-001  1.5495031e-001  1.5621221e-001  1.5768442e-001  1.5936695e-001  1.6120721e-001  1.6320522e-001  1.6541353e-001  1.6783217e-001  1.7046112e-001  1.7330038e-001  1.7629739e-001  1.7955728e-001  1.8360587e-001  1.8744413e-001  1.9107209e-001  1.9475262e-001  1.9864346e-001  2.0337557e-001  2.0884379e-001  2.1394395e-001  2.1899153e-001  2.2409170e-001  2.2945476e-001  2.3560650e-001  2.4233661e-001  2.4911930e-001  2.5516589e-001  2.6242179e-001  2.6852095e-001  2.7456754e-001  2.8113991e-001  2.8755455e-001  2.9381145e-001  3.0175088e-001  3.1074189e-001  3.1910195e-001  3.2777749e-001  3.3734686e-001  3.4733687e-001  3.5659078e-001  3.6626531e-001  3.7562438e-001  3.8472054e-001  3.9423734e-001  4.0354382e-001  4.1332352e-001  4.2336611e-001  4.3330354e-001  4.4297807e-001  4.5207424e-001  4.6085493e-001  4.6953047e-001  4.7967822e-001  4.8956307e-001  4.9823860e-001  5.0743993e-001  5.1758768e-001  5.2615805e-001  5.3499132e-001  5.4361428e-001  5.5244755e-001  5.6101793e-001  5.7006152e-001  5.7784321e-001  5.8536201e-001  5.9298596e-001  5.9945318e-001  6.0676166e-001  6.1317630e-001  6.1848678e-001  6.2321889e-001  6.2942321e-001  6.3531206e-001  6.4035964e-001  6.4451338e-001  6.4882486e-001  6.5218992e-001  6.5544981e-001  6.5876229e-001  6.6302119e-001  6.6728009e-001  6.7111836e-001  6.7527210e-001  6.7984647e-001  6.8373732e-001  6.8741785e-001  6.9067774e-001  6.9393764e-001  6.9772333e-001  7.0124612e-001  7.0513697e-001  7.0850202e-001  7.1050003e-001  7.1276092e-001  7.1560019e-001  7.1807140e-001  7.2180451e-001  7.2616857e-001  7.3153163e-001  7.3684211e-001  7.4246806e-001  7.4741048e-001  7.5230033e-001  7.5834692e-001  7.6355224e-001  7.6980914e-001  7.7517220e-001  7.8163941e-001  7.8842210e-001  7.9504706e-001  8.0261843e-001  8.0898049e-001  8.1502708e-001  8.2217782e-001  8.2943372e-001  8.3653189e-001  8.4341974e-001  8.5067564e-001  8.5730059e-001  8.6450392e-001  8.7044534e-001  8.7549293e-001  8.8054051e-001  8.8585099e-001  8.9116147e-001  8.9699774e-001  9.0304432e-001  9.0814449e-001  9.1445397e-001  9.2186761e-001  9.2717809e-001  9.3133183e-001  9.3674746e-001  9.4121668e-001  9.4558074e-001  9.4926127e-001  9.5373048e-001  9.5720069e-001  9.5935643e-001  9.6340502e-001  9.6782165e-001  9.7123929e-001  9.7518271e-001  9.7912614e-001  9.8228088e-001  9.8496241e-001  9.8774909e-001  9.8995741e-001  9.9190283e-001  9.9174510e-001  9.9206057e-001  9.9411115e-001  9.9600400e-001  9.9642463e-001  9.9763395e-001  9.9805458e-001  9.9905358e-001  9.9978968e-001  1.0000000e+000  9.9915874e-001  9.9737105e-001  9.9542563e-001  9.9163994e-001  9.8895841e-001  9.8601399e-001  9.8359535e-001  9.8133446e-001  9.7944161e-001  9.7618171e-001  9.7181766e-001  9.6708555e-001  9.6261633e-001  9.5788422e-001  9.5204795e-001  9.4621168e-001  9.4053315e-001  9.3332983e-001  9.2586361e-001  9.1729323e-001  9.0793417e-001  8.9799674e-001  8.8742836e-001  8.7712288e-001  8.6644934e-001  8.5582838e-001  8.4426100e-001  8.3216783e-001  8.1876019e-001  8.0514223e-001  7.9126137e-001  7.7738051e-001  7.6355224e-001  7.4993428e-001  7.3605342e-001  7.2148904e-001  7.0592565e-001  6.9104580e-001  6.7611336e-001  6.6102319e-001  6.4619591e-001  6.3105316e-001  6.1680425e-001  6.0302855e-001  5.8930543e-001  5.7453073e-001  5.6043956e-001  5.4582260e-001  5.3036437e-001  5.1595773e-001  5.0265524e-001  4.8887954e-001  4.7547190e-001  4.6148588e-001  4.4776276e-001  4.3372417e-001  4.2000105e-001  4.0585730e-001  3.9287029e-001  3.7993585e-001  3.6747463e-001  3.5559178e-001  3.4307797e-001  3.3098480e-001  3.1878648e-001  3.0700878e-001  2.9486303e-001  2.8282244e-001  2.7151796e-001  2.6110731e-001  2.5022346e-001  2.4023345e-001  2.3076923e-001  2.2183080e-001  2.1199853e-001  2.0242915e-001  1.9548872e-001  1.8702350e-001  1.7876860e-001  1.7077659e-001  1.6294232e-001  1.5531837e-001  1.4795731e-001  1.4075398e-001  1.3376098e-001  1.2697828e-001  1.2040591e-001  1.1399127e-001  1.0778695e-001  1.0174036e-001  9.5851517e-002  9.0172985e-002  8.4652190e-002  7.9289132e-002  7.4136390e-002  6.9088806e-002  6.4251538e-002  5.9519428e-002  5.4997634e-002  5.0580998e-002  4.6374678e-002  4.2273516e-002  3.8382670e-002  3.4596982e-002  3.1021610e-002  2.7551396e-002  2.4291498e-002  2.1241916e-002  1.8297492e-002  1.5563384e-002  1.3039592e-002  1.0673537e-002  8.5177980e-003  6.6249540e-003  4.8898470e-003  3.4176350e-003  2.2083180e-003  1.2093170e-003  5.2579000e-004  1.0515800e-004  0.0000000e+000  2.1031600e-004  7.3610600e-004  1.6299490e-003  2.9444240e-003
  0.0000000e+000  1.5686858e-001  1.5476013e-001  1.5265168e-001  1.5060525e-001  1.4855881e-001  1.4657439e-001  1.4458997e-001  1.4271717e-001  1.4087538e-001  1.3910180e-001  1.3739024e-001  1.3576549e-001  1.3422136e-001  1.3276405e-001  1.3141216e-001  1.3015330e-001  1.2901225e-001  1.2797663e-001  1.2707124e-001  1.2628367e-001  1.2562633e-001  1.2510542e-001  1.2472714e-001  1.2449149e-001  1.2441087e-001  1.2447909e-001  1.2470854e-001  1.2510542e-001  1.2566354e-001  1.2638910e-001  1.2729449e-001  1.2837352e-001  1.2963239e-001  1.3107729e-001  1.3270824e-001  1.3452523e-001  1.3653445e-001  1.3873592e-001  1.4113583e-001  1.4372178e-001  1.4651238e-001  1.4948901e-001  1.5271370e-001  1.5612442e-001  1.5972119e-001  1.6350399e-001  1.6753485e-001  1.7168974e-001  1.7609267e-001  1.8086769e-001  1.8682096e-001  1.9277422e-001  1.9829340e-001  2.0282036e-001  2.0765739e-001  2.1441683e-001  2.2105224e-001  2.2663343e-001  2.3202858e-001  2.3729970e-001  2.4343900e-001  2.4908220e-001  2.5590366e-001  2.6253907e-001  2.6948455e-001  2.7574788e-001  2.8374758e-001  2.9149923e-001  2.9937491e-001  3.0805675e-001  3.1723471e-001  3.2573052e-001  3.3379223e-001  3.4272213e-001  3.5171404e-001  3.6132609e-001  3.7267451e-001  3.8439500e-001  3.9382101e-001  4.0368110e-001  4.1434737e-001  4.2526170e-001  4.3487374e-001  4.4535397e-001  4.5564816e-001  4.6464008e-001  4.7350796e-001  4.8336806e-001  4.9285608e-001  5.0073176e-001  5.0922756e-001  5.1815746e-001  5.2696334e-001  5.3459096e-001  5.4314878e-001  5.5152056e-001  5.5908617e-001  5.6609366e-001  5.7496155e-001  5.8271320e-001  5.8922459e-001  5.9703825e-001  6.0522399e-001  6.1241752e-001  6.1886689e-001  6.2488217e-001  6.3033934e-001  6.3734683e-001  6.4305204e-001  6.4956343e-001  6.5582676e-001  6.6209009e-001  6.6698914e-001  6.7108201e-001  6.7684923e-001  6.8212036e-001  6.8534504e-001  6.8962395e-001  6.9309669e-001  6.9632138e-001  6.9973210e-001  7.0363893e-001  7.0593342e-001  7.0748375e-001  7.1008831e-001  7.1269286e-001  7.1511138e-001  7.1846009e-001  7.2255296e-001  7.2577765e-001  7.2813415e-001  7.3049065e-001  7.3247507e-001  7.3526566e-001  7.3935854e-001  7.4276926e-001  7.4518778e-001  7.4841246e-001  7.5188520e-001  7.5622612e-001  7.6162127e-001  7.6596220e-001  7.7055117e-001  7.7569827e-001  7.7929503e-001  7.8357394e-001  7.8847299e-001  7.9324800e-001  7.9851912e-001  8.0335615e-001  8.0862728e-001  8.1340229e-001  8.1687503e-001  8.2009972e-001  8.2289031e-001  8.2766533e-001  8.3361859e-001  8.3870368e-001  8.4484298e-001  8.4899787e-001  8.5358684e-001  8.5860991e-001  8.6493526e-001  8.7057846e-001  8.7640770e-001  8.8310512e-001  8.8912040e-001  8.9476361e-001  9.0022077e-001  9.0636007e-001  9.1225133e-001  9.1882473e-001  9.2527410e-001  9.2930496e-001  9.3228159e-001  9.3773875e-001  9.4418812e-001  9.4945924e-001  9.5404822e-001  9.5826512e-001  9.6086967e-001  9.6409436e-001  9.6762911e-001  9.7128789e-001  9.7488466e-001  9.7903954e-001  9.8455871e-001  9.8889964e-001  9.9200030e-001  9.9466687e-001  9.9702337e-001  9.9906980e-001  9.9937987e-001  9.9993799e-001  1.0000000e+000  9.9962792e-001  9.9987597e-001  9.9993799e-001  9.9937987e-001  9.9720941e-001  9.9671330e-001  9.9516297e-001  9.9392271e-001  9.9212432e-001  9.8871360e-001  9.8635710e-001  9.8313241e-001  9.7866746e-001  9.7265218e-001  9.6657489e-001  9.6037357e-001  9.5181575e-001  9.4300987e-001  9.3538225e-001  9.2614228e-001  9.1665426e-001  9.0704222e-001  8.9649998e-001  8.8521357e-001  8.7436126e-001  8.6419110e-001  8.5333879e-001  8.4149427e-001  8.2859553e-001  8.1650295e-001  8.0348018e-001  7.9002332e-001  7.7762068e-001  7.6397777e-001  7.5058292e-001  7.3650593e-001  7.2187081e-001  7.0766979e-001  6.9415092e-001  6.8013593e-001  6.6612095e-001  6.5167188e-001  6.3740884e-001  6.2246366e-001  6.0727043e-001  5.9182914e-001  5.7905442e-001  5.6559756e-001  5.5114848e-001  5.3700948e-001  5.2280845e-001  5.0798730e-001  4.9242199e-001  4.7846902e-001  4.6464008e-001  4.5118321e-001  4.3871856e-001  4.2612988e-001  4.1267302e-001  3.9989830e-001  3.8730962e-001  3.7527906e-001  3.6349655e-001  3.5183807e-001  3.4079972e-001  3.2870715e-001  3.1754477e-001  3.0619636e-001  2.9546808e-001  2.8418167e-001  2.7376346e-001  2.6359329e-001  2.5354715e-001  2.4294290e-001  2.3277273e-001  2.2371881e-001  2.1528501e-001  2.0585901e-001  1.9680508e-001  1.8793719e-001  1.7925535e-001  1.7075954e-001  1.6244977e-001  1.5432604e-001  1.4645036e-001  1.3874212e-001  1.3123853e-001  1.2393337e-001  1.1682666e-001  1.0991839e-001  1.0320856e-001  9.6703378e-002  9.0396636e-002  8.4288337e-002  7.8384680e-002  7.2679466e-002  6.7178896e-002  6.1882969e-002  5.6791685e-002  5.1905045e-002  4.7223049e-002  4.2751898e-002  3.8485390e-002  3.4435928e-002  3.0591110e-002  2.6963338e-002  2.3552612e-002  2.0352731e-002  1.7382299e-002  1.4628913e-002  1.2098775e-002  9.7980850e-003  7.7330456e-003  5.9036563e-003  4.3099172e-003  2.9580295e-003  1.8541946e-003  9.9841246e-004  4.0308578e-004  6.8214516e-005  0.0000000e+000  2.0464355e-004  6.8834648e-004  1.4573101e-003  2.5177358e-003  3.8758248e-003
  0.0000000e+000  2.2038318e-001  2.1681215e-001  2.1369459e-001  2.1097381e-001  2.0864981e-001  2.0660923e-001  2.0485206e-001  2.0332162e-001  2.0201791e-001  2.0094094e-001  1.9992064e-001  1.9912708e-001  1.9839021e-001  1.9776669e-001  1.9719986e-001  1.9668972e-001  1.9617957e-001  1.9578279e-001  1.9538601e-001  1.9498923e-001  1.9464913e-001  1.9430904e-001  1.9396894e-001  1.9368552e-001  1.9334543e-001  1.9311869e-001  1.9283528e-001  1.9266523e-001  1.9249518e-001  1.9238182e-001  1.9232513e-001  1.9232513e-001  1.9243850e-001  1.9266523e-001  1.9294865e-001  1.9340211e-001  1.9402562e-001  1.9470582e-001  1.9561274e-001  1.9674640e-001  1.9799342e-001  1.9952386e-001  2.0128103e-001  2.0326494e-001  2.0547557e-001  2.0802630e-001  2.1080376e-001  2.1392132e-001  2.1737898e-001  2.2248044e-001  2.2820542e-001  2.3466727e-001  2.4084571e-001  2.4691078e-001  2.5252239e-001  2.5977780e-001  2.6697653e-001  2.7332502e-001  2.7910668e-001  2.8522843e-001  2.9259721e-001  3.0024940e-001  3.0795828e-001  3.1617730e-001  3.2473642e-001  3.3414579e-001  3.4400862e-001  3.5347466e-001  3.6356422e-001  3.7354041e-001  3.8431017e-001  3.9576012e-001  4.0613309e-001  4.1803650e-001  4.2993992e-001  4.4167328e-001  4.5352001e-001  4.6525337e-001  4.7817708e-001  4.9206439e-001  5.0595171e-001  5.1972565e-001  5.3446321e-001  5.4693345e-001  5.5951706e-001  5.7357442e-001  5.8791520e-001  6.0163247e-001  6.1478290e-001  6.2799002e-001  6.4051695e-001  6.5276046e-001  6.6347353e-001  6.7532026e-001  6.8574991e-001  6.9878699e-001  7.1035030e-001  7.2299059e-001  7.3415713e-001  7.4384990e-001  7.5382610e-001  7.6329214e-001  7.7315497e-001  7.8188414e-001  7.9032989e-001  7.9837887e-001  8.0756150e-001  8.1442013e-001  8.2048521e-001  8.2706042e-001  8.3295545e-001  8.3873710e-001  8.4519896e-001  8.5081057e-001  8.5517515e-001  8.5840608e-001  8.6163700e-001  8.6447115e-001  8.6747534e-001  8.7121642e-001  8.7342705e-001  8.7501417e-001  8.7609115e-001  8.7779163e-001  8.8051241e-001  8.8317651e-001  8.8431017e-001  8.8334656e-001  8.8345993e-001  8.8453690e-001  8.8533046e-001  8.8504705e-001  8.8527378e-001  8.8499036e-001  8.8578392e-001  8.8646412e-001  8.8589729e-001  8.8572724e-001  8.8538714e-001  8.8419680e-001  8.8345993e-001  8.8402675e-001  8.8805124e-001  8.9122548e-001  8.9354948e-001  8.9593017e-001  8.9802743e-001  8.9933114e-001  9.0097495e-001  9.0329895e-001  9.0545290e-001  9.0953407e-001  9.1276499e-001  9.1491894e-001  9.1752636e-001  9.2019045e-001  9.2347806e-001  9.2631221e-001  9.2891962e-001  9.3266070e-001  9.3555152e-001  9.3753543e-001  9.4002948e-001  9.4224011e-001  9.4535767e-001  9.4853191e-001  9.5266977e-001  9.5607074e-001  9.5884820e-001  9.6224918e-001  9.6428976e-001  9.6774742e-001  9.7160186e-001  9.7607981e-001  9.8055776e-001  9.8475230e-001  9.8815327e-001  9.9098742e-001  9.9353815e-001  9.9427503e-001  9.9552205e-001  9.9812946e-001  9.9914976e-001  9.9982995e-001  1.0000000e+000  9.9858293e-001  9.9807278e-001  9.9801610e-001  9.9875298e-001  9.9892302e-001  9.9841288e-001  9.9818615e-001  9.9518195e-001  9.9240449e-001  9.8911688e-001  9.8673620e-001  9.8418547e-001  9.8038771e-001  9.7687337e-001  9.7324566e-001  9.6927786e-001  9.6525337e-001  9.6117220e-001  9.5471035e-001  9.4892869e-001  9.4354382e-001  9.3702528e-001  9.3084684e-001  9.2364811e-001  9.1548577e-001  9.0726675e-001  8.9882100e-001  8.9065866e-001  8.8294978e-001  8.7286022e-001  8.6305408e-001  8.5251105e-001  8.4253486e-001  8.3244530e-001  8.2263916e-001  8.1271965e-001  8.0138306e-001  7.8936629e-001  7.7661263e-001  7.6533273e-001  7.5342932e-001  7.4067566e-001  7.2814874e-001  7.1681215e-001  7.0422855e-001  6.9119147e-001  6.7775762e-001  6.6460719e-001  6.5162680e-001  6.3909988e-001  6.2668632e-001  6.1404603e-001  6.0191588e-001  5.9029588e-001  5.7555833e-001  5.6127423e-001  5.4738692e-001  5.3344292e-001  5.2017912e-001  5.0748214e-001  4.9540868e-001  4.8214488e-001  4.7029815e-001  4.5737445e-001  4.4428069e-001  4.3135699e-001  4.1746967e-001  4.0369573e-001  3.9009183e-001  3.7728149e-001  3.6458451e-001  3.5132071e-001  3.3851037e-001  3.2740052e-001  3.1612062e-001  3.0563428e-001  2.9554472e-001  2.8602199e-001  2.7474209e-001  2.6436912e-001  2.5490307e-001  2.4577712e-001  2.3699127e-001  2.2871557e-001  2.2060991e-001  2.1148396e-001  2.0343498e-001  1.9504591e-001  1.8677021e-001  1.7872123e-001  1.7084231e-001  1.6324680e-001  1.5587802e-001  1.4873597e-001  1.4182066e-001  1.3513207e-001  1.2867022e-001  1.2249178e-001  1.1648339e-001  1.1075842e-001  1.0526017e-001  9.9988663e-002  9.5000567e-002  9.0182519e-002  8.5591203e-002  8.1283301e-002  7.7145448e-002  7.3234327e-002  6.9493255e-002  6.5978914e-002  6.2691305e-002  5.9573744e-002  5.6626233e-002  5.3848770e-002  5.1184673e-002  4.8690625e-002  4.6309942e-002  4.4099308e-002  4.1945358e-002  3.9904773e-002  3.7864188e-002  3.5936969e-002  3.4009749e-002  3.2082530e-002  3.0155311e-002  2.8171409e-002  2.6130824e-002  2.3976873e-002  2.1709557e-002  1.9328874e-002  1.6778143e-002  1.3943997e-002  1.0939803e-002  7.6521936e-003  4.0244870e-003  0.0000000e+000
  0.0000000e+000  2.3657652e-001  2.3358844e-001  2.3084428e-001  2.2822209e-001  2.2578285e-001  2.2352654e-001  2.2133122e-001  2.1931884e-001  2.1742842e-001  2.1572095e-001  2.1407446e-001  2.1254993e-001  2.1114736e-001  2.0986676e-001  2.0864713e-001  2.0761045e-001  2.0663475e-001  2.0572004e-001  2.0498826e-001  2.0431747e-001  2.0376864e-001  2.0328079e-001  2.0297588e-001  2.0273196e-001  2.0260999e-001  2.0267098e-001  2.0279294e-001  2.0303686e-001  2.0346373e-001  2.0395158e-001  2.0462237e-001  2.0541513e-001  2.0639083e-001  2.0748849e-001  2.0876909e-001  2.1023264e-001  2.1181815e-001  2.1358661e-001  2.1559899e-001  2.1773333e-001  2.2005061e-001  2.2261182e-001  2.2535598e-001  2.2834406e-001  2.3151508e-001  2.3493002e-001  2.3852791e-001  2.4236973e-001  2.4645547e-001  2.5169985e-001  2.5694423e-001  2.6237156e-001  2.6718907e-001  2.7243345e-001  2.7822667e-001  2.8365399e-001  2.8889837e-001  2.9517944e-001  3.0213129e-001  3.0847334e-001  3.1652285e-001  3.2255999e-001  3.2884105e-001  3.3493917e-001  3.4311065e-001  3.5079428e-001  3.5994146e-001  3.6805196e-001  3.7677227e-001  3.8646827e-001  3.9726194e-001  4.0744580e-001  4.1756868e-001  4.2909412e-001  4.4007074e-001  4.5043754e-001  4.6153612e-001  4.7409824e-001  4.8800195e-001  5.0208861e-001  5.1513858e-001  5.2642010e-001  5.3849437e-001  5.5325182e-001  5.6758240e-001  5.8112022e-001  5.9386529e-001  6.0514681e-001  6.1697716e-001  6.2905144e-001  6.4155258e-001  6.5399274e-001  6.6496936e-001  6.7637284e-001  6.8838613e-001  6.9978961e-001  7.1070525e-001  7.2052322e-001  7.3058511e-001  7.4082995e-001  7.5040400e-001  7.5845352e-001  7.6564930e-001  7.7436961e-001  7.8296795e-001  7.9095649e-001  7.9760344e-001  8.0431137e-001  8.1071439e-001  8.1845901e-001  8.2425222e-001  8.3059426e-001  8.3541178e-001  8.3925359e-001  8.4413209e-001  8.4815684e-001  8.5212062e-001  8.5523066e-001  8.5925542e-001  8.6242644e-001  8.6578041e-001  8.6895143e-001  8.7157362e-001  8.7395189e-001  8.7633015e-001  8.7815959e-001  8.8005000e-001  8.8212336e-001  8.8425771e-001  8.8633107e-001  8.8816050e-001  8.8968503e-001  8.8992896e-001  8.9066073e-001  8.9102662e-001  8.9261213e-001  8.9492941e-001  8.9797847e-001  8.9889319e-001  9.0047870e-001  9.0297893e-001  9.0590603e-001  9.0871116e-001  9.1169924e-001  9.1627283e-001  9.2011464e-001  9.2340763e-001  9.2621276e-001  9.2895692e-001  9.3157911e-001  9.3407934e-001  9.3578681e-001  9.3932372e-001  9.4365338e-001  9.4566576e-001  9.4688539e-001  9.4908071e-001  9.5054426e-001  9.5328841e-001  9.5591060e-001  9.5902064e-001  9.6133793e-001  9.6371619e-001  9.6524072e-001  9.6694820e-001  9.6828978e-001  9.7079001e-001  9.7182669e-001  9.7310730e-001  9.7426594e-001  9.7390005e-001  9.7438790e-001  9.7676617e-001  9.7975425e-001  9.8323017e-001  9.8512059e-001  9.8695003e-001  9.8853554e-001  9.9134067e-001  9.9487758e-001  9.9652407e-001  9.9737781e-001  9.9768271e-001  9.9756075e-001  9.9847547e-001  9.9932921e-001  9.9981706e-001  1.0000000e+000  9.9951215e-001  9.9963411e-001  9.9926823e-001  9.9786566e-001  9.9621917e-001  9.9438973e-001  9.9274324e-001  9.8981614e-001  9.8676708e-001  9.8402293e-001  9.7951032e-001  9.7743696e-001  9.7371711e-001  9.6999726e-001  9.6633838e-001  9.6322834e-001  9.5828887e-001  9.5432509e-001  9.4828795e-001  9.4304357e-001  9.3596975e-001  9.2859103e-001  9.2127329e-001  9.1261396e-001  9.0383267e-001  8.9456353e-001  8.8523341e-001  8.7572034e-001  8.6669512e-001  8.5773089e-001  8.4791292e-001  8.3821691e-001  8.2821600e-001  8.1669055e-001  8.0510413e-001  7.9272494e-001  7.8052871e-001  7.6814953e-001  7.5448974e-001  7.4070799e-001  7.2631643e-001  7.1265665e-001  6.9832607e-001  6.8448334e-001  6.7057963e-001  6.5582218e-001  6.3954020e-001  6.2581943e-001  6.1276946e-001  5.9929262e-001  5.8569381e-001  5.7172912e-001  5.5691069e-001  5.4355581e-001  5.2928622e-001  5.1452877e-001  4.9989328e-001  4.8519682e-001  4.7123212e-001  4.5806019e-001  4.4586395e-001  4.3287496e-001  4.1952008e-001  4.0720188e-001  3.9537153e-001  3.8305333e-001  3.7079611e-001  3.6000244e-001  3.4914779e-001  3.3804921e-001  3.2579199e-001  3.1451047e-001  3.0292405e-001  2.9225234e-001  2.8212946e-001  2.7164070e-001  2.6145684e-001  2.5084611e-001  2.4072324e-001  2.3224685e-001  2.2438028e-001  2.1620880e-001  2.0876909e-001  2.0059762e-001  1.9309693e-001  1.8523036e-001  1.7760771e-001  1.7022898e-001  1.6303320e-001  1.5608135e-001  1.4937342e-001  1.4284843e-001  1.3656737e-001  1.3053023e-001  1.2467604e-001  1.1906577e-001  1.1369942e-001  1.0851602e-001  1.0357655e-001  9.8880995e-002  9.4307406e-002  8.9977742e-002  8.5892002e-002  8.1928225e-002  7.8208373e-002  7.4610483e-002  7.1256517e-002  6.8024514e-002  6.4975455e-002  6.2048358e-002  5.9243223e-002  5.6560051e-002  5.3998841e-002  5.1559594e-002  4.9181328e-002  4.6925024e-002  4.4668720e-002  4.2473397e-002  4.0278074e-002  3.8107144e-002  3.5917919e-002  3.3692106e-002  3.1411410e-002  2.9045340e-002  2.6587798e-002  2.3996097e-002  2.1251944e-002  1.8330945e-002  1.5196512e-002  1.1830350e-002  8.1958716e-003  4.2625850e-003  0.0000000e+000
  0.0000000e+000  1.4468537e-001  1.4826199e-001  1.5122387e-001  1.5362691e-001  1.5552699e-001  1.5692411e-001  1.5793003e-001  1.5854476e-001  1.5882419e-001  1.5882419e-001  1.5854476e-001  1.5804180e-001  1.5737119e-001  1.5653292e-001  1.5558288e-001  1.5452107e-001  1.5340338e-001  1.5222980e-001  1.5105622e-001  1.4988264e-001  1.4876495e-001  1.4770314e-001  1.4669722e-001  1.4574718e-001  1.4496479e-001  1.4429418e-001  1.4373533e-001  1.4334414e-001  1.4312060e-001  1.4306471e-001  1.4323237e-001  1.4356768e-001  1.4407064e-001  1.4485302e-001  1.4580306e-001  1.4697664e-001  1.4842964e-001  1.5005030e-001  1.5195037e-001  1.5407399e-001  1.5642115e-001  1.5899184e-001  1.6184196e-001  1.6485973e-001  1.6815692e-001  1.7173354e-001  1.7547781e-001  1.7944562e-001  1.8369286e-001  1.8933721e-001  1.9453448e-001  1.9961998e-001  2.0437018e-001  2.0928803e-001  2.1476473e-001  2.2052084e-001  2.2705935e-001  2.3231251e-001  2.3650386e-001  2.4214821e-001  2.4734548e-001  2.5209567e-001  2.5874595e-001  2.6411088e-001  2.7126411e-001  2.7875265e-001  2.8568235e-001  2.9311501e-001  3.0110652e-001  3.0915391e-001  3.1742484e-001  3.2552811e-001  3.3301665e-001  3.4223762e-001  3.5252040e-001  3.6230021e-001  3.7180060e-001  3.8219515e-001  3.9203085e-001  4.0035766e-001  4.0901978e-001  4.1958198e-001  4.3059126e-001  4.4160054e-001  4.5087739e-001  4.6071309e-001  4.7105175e-001  4.8071979e-001  4.8999665e-001  4.9966469e-001  5.1017101e-001  5.1939197e-001  5.2699229e-001  5.3526322e-001  5.4392534e-001  5.5303454e-001  5.6214374e-001  5.7058232e-001  5.7941209e-001  5.8829775e-001  5.9651280e-001  6.0467196e-001  6.1210462e-001  6.1763720e-001  6.2451101e-001  6.3216721e-001  6.3937633e-001  6.4541187e-001  6.5133564e-001  6.5809769e-001  6.6396558e-001  6.6882754e-001  6.7285124e-001  6.7558958e-001  6.7743378e-001  6.8028389e-001  6.8268693e-001  6.8587236e-001  6.8928132e-001  6.9274617e-001  6.9637867e-001  6.9961998e-001  7.0258187e-001  7.0520845e-001  7.0682910e-001  7.0850564e-001  7.0973511e-001  7.1174695e-001  7.1454119e-001  7.1850900e-001  7.2214150e-001  7.2672404e-001  7.3030066e-001  7.3331843e-001  7.3767743e-001  7.4108640e-001  7.4466302e-001  7.4974852e-001  7.5444283e-001  7.5908126e-001  7.6388734e-001  7.7009053e-001  7.7567900e-001  7.8149100e-001  7.8853247e-001  7.9518274e-001  8.0065944e-001  8.0608025e-001  8.1150106e-001  8.1764837e-001  8.2379569e-001  8.2999888e-001  8.3452554e-001  8.3810216e-001  8.4307589e-001  8.4804963e-001  8.5224097e-001  8.5755002e-001  8.6341791e-001  8.6777691e-001  8.7347714e-001  8.7912149e-001  8.8415111e-001  8.8962781e-001  8.9594277e-001  9.0197832e-001  9.0695205e-001  9.1231698e-001  9.1796133e-001  9.2438806e-001  9.3003241e-001  9.3495026e-001  9.3830334e-001  9.4305354e-001  9.4707723e-001  9.5065385e-001  9.5557170e-001  9.6043366e-001  9.6356321e-001  9.6602213e-001  9.6909579e-001  9.7216944e-001  9.7585783e-001  9.7876383e-001  9.8088745e-001  9.8239633e-001  9.8390522e-001  9.8546999e-001  9.8697888e-001  9.8871130e-001  9.9044372e-001  9.9223203e-001  9.9480273e-001  9.9681457e-001  9.9916173e-001  9.9966469e-001  9.9927350e-001  9.9949704e-001  9.9916173e-001  9.9837935e-001  9.9944115e-001  1.0000000e+000  9.9860288e-001  9.9647927e-001  9.9424388e-001  9.9100257e-001  9.8669945e-001  9.8122276e-001  9.7563429e-001  9.7010171e-001  9.6462501e-001  9.5814239e-001  9.5087739e-001  9.4333296e-001  9.3662680e-001  9.2779703e-001  9.1824075e-001  9.0840505e-001  8.9817816e-001  8.8683358e-001  8.7481837e-001  8.6347379e-001  8.5168213e-001  8.4022577e-001  8.2770761e-001  8.1496591e-001  8.0105063e-001  7.8752655e-001  7.7333184e-001  7.5885772e-001  7.4622779e-001  7.3225662e-001  7.1822957e-001  7.0464960e-001  6.9056667e-001  6.7670728e-001  6.6234492e-001  6.4815022e-001  6.3283782e-001  6.1875489e-001  6.0411311e-001  5.8935956e-001  5.7376774e-001  5.5873477e-001  5.4426065e-001  5.2961887e-001  5.1475355e-001  5.0089415e-001  4.8569353e-001  4.7205767e-001  4.5791886e-001  4.4411535e-001  4.3053537e-001  4.1779367e-001  4.0421370e-001  3.9208673e-001  3.8040684e-001  3.6945345e-001  3.5833240e-001  3.4709959e-001  3.3625796e-001  3.2491338e-001  3.1429529e-001  3.0406840e-001  2.9345032e-001  2.8422935e-001  2.7428188e-001  2.6388734e-001  2.5377221e-001  2.4483067e-001  2.3544205e-001  2.2633285e-001  2.1739130e-001  2.0856153e-001  1.9995529e-001  1.9146082e-001  1.8307813e-001  1.7491897e-001  1.6687158e-001  1.5899184e-001  1.5127976e-001  1.4367945e-001  1.3624679e-001  1.2892590e-001  1.2177266e-001  1.1478708e-001  1.0791327e-001  1.0120711e-001  9.4668604e-002  8.8241869e-002  8.1982788e-002  7.5835476e-002  6.9911702e-002  6.4144406e-002  5.8544764e-002  5.3123952e-002  4.7893149e-002  4.2857941e-002  3.8029507e-002  3.3419023e-002  2.9037666e-002  2.4896613e-002  2.1012630e-002  1.7391304e-002  1.4060579e-002  1.1031631e-002  8.3268135e-003  5.9573041e-003  3.9510450e-003  2.3303901e-003  1.1121046e-003  3.2971946e-004  0.0000000e+000  1.6206550e-004  8.3268135e-004  2.0565553e-003  3.8560411e-003  6.2646697e-003  9.3215603e-003  1.3065832e-002  1.7536604e-002
  0.0000000e+000  2.0032584e-001  1.9770961e-001  1.9533122e-001  1.9325013e-001  1.9134742e-001  1.8962308e-001  1.8813659e-001  1.8676902e-001  1.8557982e-001  1.8456901e-001  1.8367711e-001  1.8290413e-001  1.8225008e-001  1.8171494e-001  1.8129872e-001  1.8094196e-001  1.8064466e-001  1.8052574e-001  1.8040682e-001  1.8040682e-001  1.8046628e-001  1.8058520e-001  1.8082304e-001  1.8106088e-001  1.8141764e-001  1.8183386e-001  1.8236900e-001  1.8290413e-001  1.8355819e-001  1.8427171e-001  1.8510414e-001  1.8599604e-001  1.8700686e-001  1.8807713e-001  1.8932579e-001  1.9063390e-001  1.9200147e-001  1.9354743e-001  1.9521230e-001  1.9699609e-001  1.9895827e-001  2.0103936e-001  2.0323937e-001  2.0567722e-001  2.0823399e-001  2.1096913e-001  2.1382320e-001  2.1697457e-001  2.2024486e-001  2.2387190e-001  2.2636921e-001  2.3005571e-001  2.3326654e-001  2.3766656e-001  2.4230442e-001  2.4795310e-001  2.5389907e-001  2.5847747e-001  2.6317479e-001  2.6983429e-001  2.7685054e-001  2.8285597e-001  2.8886141e-001  2.9575874e-001  3.0402364e-001  3.1288314e-001  3.2114805e-001  3.3083999e-001  3.3993733e-001  3.4790494e-001  3.5688336e-001  3.6669422e-001  3.7579156e-001  3.8572134e-001  3.9695923e-001  4.0795928e-001  4.1943501e-001  4.3043507e-001  4.4072160e-001  4.5195950e-001  4.6397037e-001  4.7598123e-001  4.8769481e-001  4.9911108e-001  5.1141924e-001  5.2461931e-001  5.3728424e-001  5.5030592e-001  5.6291139e-001  5.7516010e-001  5.8645745e-001  5.9828994e-001  6.0940891e-001  6.2011167e-001  6.3134956e-001  6.4151717e-001  6.5144695e-001  6.6012808e-001  6.6797676e-001  6.7552815e-001  6.8355522e-001  6.9092823e-001  6.9734988e-001  7.0412829e-001  7.1037156e-001  7.1637700e-001  7.2208513e-001  7.2832841e-001  7.3409600e-001  7.3950684e-001  7.4640417e-001  7.5395556e-001  7.5912856e-001  7.6358804e-001  7.6739346e-001  7.7137727e-001  7.7542053e-001  7.7839352e-001  7.8029623e-001  7.8303138e-001  7.8481517e-001  7.8737194e-001  7.9153412e-001  7.9325845e-001  7.9581522e-001  7.9771793e-001  7.9962065e-001  7.9997741e-001  8.0051254e-001  8.0080984e-001  8.0295039e-001  8.0657744e-001  8.0990718e-001  8.1264233e-001  8.1573424e-001  8.1852885e-001  8.1959912e-001  8.2162075e-001  8.2477212e-001  8.2756673e-001  8.2911268e-001  8.3178837e-001  8.3446406e-001  8.3696137e-001  8.3957760e-001  8.4255059e-001  8.4593979e-001  8.5099387e-001  8.5408578e-001  8.5771282e-001  8.6145879e-001  8.6508583e-001  8.6960477e-001  8.7412371e-001  8.7893995e-001  8.8542106e-001  8.9047514e-001  8.9517246e-001  9.0034546e-001  9.0652928e-001  9.1158335e-001  9.1586446e-001  9.2085907e-001  9.2478342e-001  9.2763749e-001  9.3120507e-001  9.3477266e-001  9.3822132e-001  9.4274026e-001  9.4797272e-001  9.5326464e-001  9.5594033e-001  9.5843764e-001  9.6230252e-001  9.6640524e-001  9.6973499e-001  9.7306473e-001  9.7621610e-001  9.7841611e-001  9.8037828e-001  9.8448101e-001  9.8905941e-001  9.9185401e-001  9.9476754e-001  9.9726485e-001  9.9875135e-001  9.9887026e-001  1.0000000e+000  9.9958378e-001  9.9982162e-001  9.9892972e-001  9.9756215e-001  9.9559998e-001  9.9191347e-001  9.8888103e-001  9.8578912e-001  9.8168640e-001  9.7704854e-001  9.7252960e-001  9.6789174e-001  9.6265928e-001  9.5861601e-001  9.5338356e-001  9.4791326e-001  9.4125377e-001  9.3506995e-001  9.2930236e-001  9.2228611e-001  9.1408066e-001  9.0617252e-001  8.9844275e-001  8.9065352e-001  8.8125888e-001  8.7233992e-001  8.6449123e-001  8.5616687e-001  8.4742628e-001  8.3939922e-001  8.3024242e-001  8.1995588e-001  8.1056124e-001  8.0069092e-001  7.8975033e-001  7.7779892e-001  7.6715562e-001  7.5722585e-001  7.4759337e-001  7.3813927e-001  7.2761489e-001  7.1560402e-001  7.0341477e-001  6.9021471e-001  6.7630113e-001  6.6345782e-001  6.5109019e-001  6.3884149e-001  6.2611710e-001  6.1315487e-001  6.0060887e-001  5.8711150e-001  5.7403036e-001  5.5970056e-001  5.4655996e-001  5.3300313e-001  5.1795982e-001  5.0422462e-001  4.9084617e-001  4.7764611e-001  4.6456496e-001  4.5082976e-001  4.3774862e-001  4.2538099e-001  4.1212146e-001  3.9880248e-001  3.8548350e-001  3.7317533e-001  3.6056986e-001  3.4814277e-001  3.3601299e-001  3.2299130e-001  3.1211017e-001  3.0146687e-001  2.9011006e-001  2.8095326e-001  2.7209376e-001  2.6127208e-001  2.4997473e-001  2.3849900e-001  2.2862868e-001  2.1947188e-001  2.0983940e-001  1.9985016e-001  1.9087174e-001  1.8296359e-001  1.7529329e-001  1.6792028e-001  1.6072565e-001  1.5382832e-001  1.4710936e-001  1.4062825e-001  1.3432552e-001  1.2826062e-001  1.2237411e-001  1.1666597e-001  1.1113622e-001  1.0572538e-001  1.0055238e-001  9.5438843e-002  9.0503684e-002  8.5687444e-002  8.0990124e-002  7.6352263e-002  7.1892782e-002  6.7492761e-002  6.3211659e-002  5.9049476e-002  5.4946754e-002  5.0962951e-002  4.7038607e-002  4.3173724e-002  3.9487219e-002  3.5800715e-002  3.2292590e-002  2.8843924e-002  2.5573638e-002  2.2362811e-002  1.9324418e-002  1.6428729e-002  1.3693580e-002  1.1142757e-002  8.7940968e-003  6.6713838e-003  4.7865098e-003  3.1751506e-003  1.8610901e-003  8.6811233e-004  2.3783899e-004  0.0000000e+000  1.9621717e-004  8.6216636e-004  2.0394694e-003
  0.0000000e+000  1.3343016e-001  1.3671347e-001  1.3949593e-001  1.4183320e-001  1.4372527e-001  1.4528345e-001  1.4645208e-001  1.4728682e-001  1.4789896e-001  1.4817721e-001  1.4823286e-001  1.4812156e-001  1.4778766e-001  1.4734247e-001  1.4673033e-001  1.4600689e-001  1.4522780e-001  1.4433741e-001  1.4344702e-001  1.4250099e-001  1.4155495e-001  1.4066456e-001  1.3977418e-001  1.3899509e-001  1.3821600e-001  1.3754821e-001  1.3699171e-001  1.3654652e-001  1.3626827e-001  1.3610133e-001  1.3604568e-001  1.3621262e-001  1.3654652e-001  1.3704736e-001  1.3777080e-001  1.3871684e-001  1.3982982e-001  1.4122106e-001  1.4277923e-001  1.4461566e-001  1.4667468e-001  1.4901195e-001  1.5157181e-001  1.5440992e-001  1.5752628e-001  1.6086523e-001  1.6448243e-001  1.6837788e-001  1.7249592e-001  1.7744871e-001  1.8245714e-001  1.8718732e-001  1.9208445e-001  1.9770503e-001  2.0377079e-001  2.0989221e-001  2.1668141e-001  2.2296978e-001  2.2909119e-001  2.3532391e-001  2.4283655e-001  2.5123959e-001  2.5758360e-001  2.6559709e-001  2.7377753e-001  2.8129017e-001  2.8913671e-001  2.9826319e-001  3.0716706e-001  3.1562575e-001  3.2347229e-001  3.3304396e-001  3.4278257e-001  3.5240989e-001  3.6370668e-001  3.7366790e-001  3.8390736e-001  3.9553804e-001  4.0672354e-001  4.1790904e-001  4.2970667e-001  4.4089217e-001  4.5224461e-001  4.6265102e-001  4.7250093e-001  4.8290734e-001  4.9186686e-001  5.0093769e-001  5.1134410e-001  5.2186180e-001  5.3249080e-001  5.4300851e-001  5.5358186e-001  5.6371002e-001  5.7300344e-001  5.8251946e-001  5.9108945e-001  5.9893599e-001  6.0711642e-001  6.1590900e-001  6.2247561e-001  6.2993261e-001  6.3633227e-001  6.4156330e-001  6.4768471e-001  6.5336094e-001  6.5937105e-001  6.6504727e-001  6.7077914e-001  6.7539803e-001  6.7912653e-001  6.8368977e-001  6.8780781e-001  6.9209280e-001  6.9660039e-001  7.0155317e-001  7.0617206e-001  7.1056835e-001  7.1490899e-001  7.1886008e-001  7.2197644e-001  7.2537104e-001  7.2932214e-001  7.3249414e-001  7.3438622e-001  7.3655654e-001  7.3828166e-001  7.4073023e-001  7.4401353e-001  7.4751944e-001  7.5091404e-001  7.5302871e-001  7.5614507e-001  7.5959532e-001  7.6282297e-001  7.6477070e-001  7.6838790e-001  7.7211640e-001  7.7467626e-001  7.7751437e-001  7.8068638e-001  7.8563916e-001  7.9098149e-001  7.9699160e-001  8.0216698e-001  8.0695282e-001  8.1207254e-001  8.1730357e-001  8.2359194e-001  8.2971335e-001  8.3550087e-001  8.4017541e-001  8.4585163e-001  8.5202869e-001  8.5787186e-001  8.6377068e-001  8.6978080e-001  8.7512312e-001  8.7951941e-001  8.8580778e-001  8.9031536e-001  8.9454471e-001  8.9960879e-001  9.0522936e-001  9.0873526e-001  9.1240811e-001  9.1669310e-001  9.2209108e-001  9.2721080e-001  9.3177404e-001  9.3594773e-001  9.3822935e-001  9.4090052e-001  9.4479596e-001  9.4852446e-001  9.5336594e-001  9.5792918e-001  9.6104554e-001  9.6527488e-001  9.6911468e-001  9.7278753e-001  9.7662732e-001  9.7996628e-001  9.8408432e-001  9.8892580e-001  9.9215346e-001  9.9482462e-001  9.9721754e-001  9.9922091e-001  9.9988870e-001  1.0000000e+000  9.9949916e-001  9.9883137e-001  9.9838617e-001  9.9821922e-001  9.9727319e-001  9.9426813e-001  9.9215346e-001  9.8898145e-001  9.8603204e-001  9.8191400e-001  9.7707252e-001  9.7167454e-001  9.6616527e-001  9.6098989e-001  9.5470153e-001  9.4835751e-001  9.4229175e-001  9.3550254e-001  9.2854639e-001  9.2231367e-001  9.1502362e-001  9.0656494e-001  8.9782801e-001  8.8897978e-001  8.8018720e-001  8.7011469e-001  8.6059867e-001  8.4924623e-001  8.3744859e-001  8.2481622e-001  8.1346378e-001  8.0166614e-001  7.9048064e-001  7.7907255e-001  7.6799835e-001  7.5469819e-001  7.4106412e-001  7.2715182e-001  7.1340646e-001  7.0010629e-001  6.8630528e-001  6.7339466e-001  6.5970495e-001  6.4523615e-001  6.3143514e-001  6.1830192e-001  6.0578084e-001  5.9259197e-001  5.7890226e-001  5.6537950e-001  5.5285842e-001  5.4000345e-001  5.2720413e-001  5.1401526e-001  5.0032555e-001  4.8696973e-001  4.7433736e-001  4.6337446e-001  4.5168812e-001  4.3944529e-001  4.2764765e-001  4.1585001e-001  4.0494276e-001  3.9353467e-001  3.8301697e-001  3.7194277e-001  3.6120247e-001  3.5118561e-001  3.4033401e-001  3.2831377e-001  3.1657178e-001  3.0421766e-001  2.9286521e-001  2.8145712e-001  2.6954818e-001  2.5674886e-001  2.4528512e-001  2.3454482e-001  2.2564094e-001  2.1606927e-001  2.0649760e-001  1.9614685e-001  1.8707602e-001  1.7822779e-001  1.6960216e-001  1.6119913e-001  1.5301869e-001  1.4500520e-001  1.3721431e-001  1.2964602e-001  1.2230032e-001  1.1517721e-001  1.0822106e-001  1.0148750e-001  9.4976544e-002  8.8632531e-002  8.2511116e-002  7.6556648e-002  7.0880426e-002  6.5315503e-002  6.0028826e-002  5.4909097e-002  5.0011965e-002  4.5281780e-002  4.0829841e-002  3.6544850e-002  3.2443502e-002  2.8581445e-002  2.4930856e-002  2.1508428e-002  1.8308597e-002  1.5336928e-002  1.2604551e-002  1.0111465e-002  7.8743663e-003  5.8932536e-003  4.1792573e-003  2.7435071e-003  1.5971330e-003  7.4569971e-004  2.1146708e-004  0.0000000e+000  1.2799323e-004  6.1214155e-004  1.4691397e-003  2.7156825e-003  4.3684647e-003  6.4497460e-003  8.9817860e-003  1.1981280e-002
  0.0000000e+000  1.3550282e-001  1.3285505e-001  1.3073053e-001  1.2899057e-001  1.2760364e-001  1.2654453e-001  1.2576911e-001  1.2523956e-001  1.2492435e-001  1.2479827e-001  1.2483609e-001  1.2500630e-001  1.2528369e-001  1.2566194e-001  1.2611585e-001  1.2662649e-001  1.2718756e-001  1.2778016e-001  1.2839797e-001  1.2903470e-001  1.2968403e-001  1.3033967e-001  1.3100161e-001  1.3165725e-001  1.3235072e-001  1.3298114e-001  1.3367460e-001  1.3436807e-001  1.3506153e-001  1.3581804e-001  1.3657454e-001  1.3739409e-001  1.3827668e-001  1.3915927e-001  1.4010490e-001  1.4117662e-001  1.4231138e-001  1.4357222e-001  1.4495915e-001  1.4640912e-001  1.4804821e-001  1.4981340e-001  1.5176770e-001  1.5391114e-001  1.5624370e-001  1.5876538e-001  1.6147620e-001  1.6443918e-001  1.6759129e-001  1.7149990e-001  1.7547156e-001  1.8070405e-001  1.8606264e-001  1.9198860e-001  1.9785152e-001  2.0434487e-001  2.1027083e-001  2.1663809e-001  2.2319447e-001  2.2949869e-001  2.3662245e-001  2.4343101e-001  2.5011348e-001  2.5774158e-001  2.6467622e-001  2.7060218e-001  2.7665423e-001  2.8377799e-001  2.9058654e-001  2.9934940e-001  3.0716663e-001  3.1605558e-001  3.2525973e-001  3.3383347e-001  3.4247024e-001  3.5028747e-001  3.5980684e-001  3.7172181e-001  3.8206072e-001  3.9107575e-001  4.0084729e-001  4.1118620e-001  4.2139903e-001  4.3249445e-001  4.4396813e-001  4.5493746e-001  4.6470900e-001  4.7441749e-001  4.8362165e-001  4.9345622e-001  5.0316472e-001  5.1243191e-001  5.2270779e-001  5.3235324e-001  5.4256607e-001  5.5151806e-001  5.5958745e-001  5.6690034e-001  5.7383498e-001  5.8171525e-001  5.8833468e-001  5.9457585e-001  6.0138441e-001  6.0756254e-001  6.1367763e-001  6.1966663e-001  6.2571868e-001  6.3126639e-001  6.3649889e-001  6.4147922e-001  6.4614434e-001  6.4961166e-001  6.5440286e-001  6.5982449e-001  6.6524612e-001  6.6984819e-001  6.7463940e-001  6.7911539e-001  6.8321313e-001  6.8535657e-001  6.8876084e-001  6.9317379e-001  6.9821717e-001  7.0307141e-001  7.0843000e-001  7.1378858e-001  7.1870587e-001  7.2368620e-001  7.2772090e-001  7.3131430e-001  7.3434033e-001  7.3793373e-001  7.4240972e-001  7.4625530e-001  7.5148780e-001  7.5558554e-001  7.5924198e-001  7.6340276e-001  7.6794180e-001  7.7248084e-001  7.7645249e-001  7.7979373e-001  7.8546752e-001  7.9076306e-001  7.9719336e-001  8.0356062e-001  8.0929746e-001  8.1560167e-001  8.2127547e-001  8.2575146e-001  8.3085788e-001  8.3653167e-001  8.4283589e-001  8.4876185e-001  8.5418348e-001  8.5922685e-001  8.6477456e-001  8.6950272e-001  8.7297004e-001  8.7725691e-001  8.8097640e-001  8.8526326e-001  8.9049576e-001  8.9610652e-001  9.0051947e-001  9.0549980e-001  9.0928233e-001  9.1419962e-001  9.1766694e-001  9.2151251e-001  9.2542112e-001  9.3008624e-001  9.3657958e-001  9.4193817e-001  9.4414464e-001  9.4830543e-001  9.5385314e-001  9.5870738e-001  9.6293121e-001  9.6721808e-001  9.7030714e-001  9.7213536e-001  9.7434184e-001  9.7856566e-001  9.8228515e-001  9.8606768e-001  9.8959804e-001  9.9312840e-001  9.9634355e-001  9.9766744e-001  9.9861307e-001  9.9899133e-001  1.0000000e+000  9.9943262e-001  9.9899133e-001  9.9892828e-001  9.9697398e-001  9.9615443e-001  9.9571313e-001  9.9445229e-001  9.9243494e-001  9.9041759e-001  9.8852633e-001  9.8739157e-001  9.8480684e-001  9.8165473e-001  9.7724178e-001  9.7320708e-001  9.6980280e-001  9.6457030e-001  9.5889651e-001  9.5259229e-001  9.4578374e-001  9.3758826e-001  9.2882540e-001  9.2006254e-001  9.1243444e-001  9.0272594e-001  8.9295441e-001  8.8368721e-001  8.7334830e-001  8.6237896e-001  8.5103137e-001  8.3980986e-001  8.2795794e-001  8.1629514e-001  8.0343454e-001  7.9139348e-001  7.7991981e-001  7.6598749e-001  7.5167692e-001  7.3686201e-001  7.2242536e-001  7.0861912e-001  6.9430855e-001  6.8062840e-001  6.6587654e-001  6.5137684e-001  6.3719235e-001  6.2307091e-001  6.0831904e-001  5.9211721e-001  5.7591537e-001  5.6015483e-001  5.4496167e-001  5.2882288e-001  5.1444926e-001  5.0032782e-001  4.8608029e-001  4.7088713e-001  4.5626135e-001  4.4264424e-001  4.2915322e-001  4.1471656e-001  3.9958644e-001  3.8628455e-001  3.7361307e-001  3.6012205e-001  3.4669407e-001  3.3276175e-001  3.1882943e-001  3.0647317e-001  2.9436907e-001  2.8213889e-001  2.7022393e-001  2.5982197e-001  2.4954610e-001  2.3939631e-001  2.2993998e-001  2.2048366e-001  2.1127950e-001  2.0402966e-001  1.9539288e-001  1.8675610e-001  1.7830845e-001  1.7011297e-001  1.6210662e-001  1.5435243e-001  1.4678737e-001  1.3941144e-001  1.3228767e-001  1.2537195e-001  1.1863905e-001  1.1210788e-001  1.0575953e-001  9.9600313e-002  9.3630220e-002  8.7836645e-002  8.2219588e-002  7.6779050e-002  7.1508725e-002  6.6414918e-002  6.1485021e-002  5.6731642e-002  5.2135868e-002  4.7716613e-002  4.3461267e-002  3.9369831e-002  3.5454912e-002  3.1710208e-002  2.8142021e-002  2.4756657e-002  2.1547811e-002  1.8528092e-002  1.5710107e-002  1.3087553e-002  1.0673038e-002  8.4728667e-003  6.4996470e-003  4.7659875e-003  3.2781925e-003  2.0488703e-003  1.0906294e-003  4.1607827e-004  5.0433730e-005  0.0000000e+000  2.8999395e-004  9.2671979e-004  1.9480028e-003  3.3601473e-003  5.1946742e-003
  0.0000000e+000  1.4640342e-001  1.4898077e-001  1.5107718e-001  1.5280364e-001  1.5409848e-001  1.5508503e-001  1.5570162e-001  1.5607157e-001  1.5625655e-001  1.5619489e-001  1.5588660e-001  1.5551664e-001  1.5496171e-001  1.5428346e-001  1.5354355e-001  1.5274198e-001  1.5194041e-001  1.5107718e-001  1.5027562e-001  1.4941239e-001  1.4867248e-001  1.4793257e-001  1.4725432e-001  1.4671172e-001  1.4624928e-001  1.4589782e-001  1.4566968e-001  1.4557103e-001  1.4562652e-001  1.4582999e-001  1.4619378e-001  1.4673638e-001  1.4743930e-001  1.4836418e-001  1.4941239e-001  1.5070723e-001  1.5218705e-001  1.5391350e-001  1.5582494e-001  1.5792135e-001  1.6020274e-001  1.6273076e-001  1.6550542e-001  1.6846506e-001  1.7167133e-001  1.7506258e-001  1.7870047e-001  1.8252334e-001  1.8659284e-001  1.9035405e-001  1.9423857e-001  1.9806144e-001  2.0237758e-001  2.0706367e-001  2.1162644e-001  2.1717577e-001  2.2291006e-001  2.2821275e-001  2.3542687e-001  2.4227103e-001  2.4893021e-001  2.5583604e-001  2.6342011e-001  2.7174409e-001  2.7982144e-001  2.8759048e-001  2.9622276e-001  3.0430011e-001  3.1299404e-001  3.2187296e-001  3.3204671e-001  3.4326867e-001  3.5307247e-001  3.6238300e-001  3.7218680e-001  3.8279217e-001  3.9376750e-001  4.0554439e-001  4.1756792e-001  4.2872822e-001  4.4001184e-001  4.5222035e-001  4.6504544e-001  4.7713063e-001  4.8810596e-001  4.9938957e-001  5.1091983e-001  5.2140188e-001  5.3145232e-001  5.4273594e-001  5.5414288e-001  5.6598143e-001  5.7708007e-001  5.8583567e-001  5.9459126e-001  6.0260695e-001  6.1056097e-001  6.2030312e-001  6.2850378e-001  6.3676610e-001  6.4502842e-001  6.5205756e-001  6.5884007e-001  6.6574589e-001  6.7252839e-001  6.7918758e-001  6.8523017e-001  6.9047120e-001  6.9595886e-001  7.0015168e-001  7.0489943e-001  7.1051041e-001  7.1525817e-001  7.1951265e-001  7.2456869e-001  7.2728170e-001  7.3104290e-001  7.3387922e-001  7.3788707e-001  7.4109334e-001  7.4497786e-001  7.4707427e-001  7.4880073e-001  7.5139041e-001  7.5496664e-001  7.5872785e-001  7.6205744e-001  7.6446215e-001  7.6773008e-001  7.7031976e-001  7.7229286e-001  7.7340272e-001  7.7667065e-001  7.8012356e-001  7.8332984e-001  7.8696773e-001  7.9196212e-001  7.9640157e-001  8.0139596e-001  8.0626703e-001  8.1193967e-001  8.1662577e-001  8.2211343e-001  8.2858764e-001  8.3438359e-001  8.4079614e-001  8.4696205e-001  8.5269635e-001  8.5941720e-001  8.6385665e-001  8.7039252e-001  8.7717503e-001  8.8216941e-001  8.8710214e-001  8.9221985e-001  8.9616604e-001  9.0029720e-001  9.0510661e-001  9.0899113e-001  9.1275234e-001  9.1552700e-001  9.1928821e-001  9.2391264e-001  9.2841376e-001  9.3365478e-001  9.3852585e-001  9.4339692e-001  9.4709647e-001  9.4943952e-001  9.5184422e-001  9.5535879e-001  9.5831843e-001  9.6158637e-001  9.6559421e-001  9.6886214e-001  9.7108187e-001  9.7471976e-001  9.7817267e-001  9.8131729e-001  9.8433858e-001  9.8729822e-001  9.9112109e-001  9.9395741e-001  9.9500561e-001  9.9685538e-001  9.9876682e-001  9.9956839e-001  1.0000000e+000  9.9802691e-001  9.9685538e-001  9.9660875e-001  9.9543722e-001  9.9364911e-001  9.9346413e-001  9.9105943e-001  9.8994956e-001  9.8674329e-001  9.8304374e-001  9.8014576e-001  9.7693949e-001  9.7496640e-001  9.7219174e-001  9.6886214e-001  9.6621080e-001  9.6337448e-001  9.6022987e-001  9.5585207e-001  9.5135095e-001  9.4555499e-001  9.3969738e-001  9.3371644e-001  9.2557744e-001  9.1873327e-001  9.1207409e-001  9.0449002e-001  8.9591940e-001  8.8667053e-001  8.7618848e-001  8.6730957e-001  8.5935554e-001  8.4979837e-001  8.3956296e-001  8.2790939e-001  8.1619415e-001  8.0447892e-001  7.9134553e-001  7.7790384e-001  7.6483210e-001  7.5324019e-001  7.3979850e-001  7.2580188e-001  7.1279180e-001  6.9941177e-001  6.8535349e-001  6.7123355e-001  6.5748357e-001  6.4385690e-001  6.2979862e-001  6.1697352e-001  6.0439506e-001  5.9144665e-001  5.7794330e-001  5.6351506e-001  5.4908683e-001  5.3515187e-001  5.1998372e-001  5.0697365e-001  4.9297703e-001  4.7873377e-001  4.6510710e-001  4.5129546e-001  4.3729884e-001  4.2336388e-001  4.1016882e-001  3.9709709e-001  3.8396370e-001  3.7138523e-001  3.5985498e-001  3.4776979e-001  3.3623953e-001  3.2440098e-001  3.1274741e-001  3.0152545e-001  2.9036515e-001  2.7957480e-001  2.6964768e-001  2.5990554e-001  2.4960846e-001  2.4048291e-001  2.3271386e-001  2.2389661e-001  2.1557263e-001  2.0897510e-001  2.0145269e-001  1.9411525e-001  1.8702445e-001  1.8011863e-001  1.7345945e-001  1.6698524e-001  1.6069601e-001  1.5453010e-001  1.4861082e-001  1.4276554e-001  1.3709290e-001  1.3154974e-001  1.2613607e-001  1.2083338e-001  1.1563552e-001  1.1053631e-001  1.0552959e-001  1.0060919e-001  9.5762785e-002  9.0984203e-002  8.6279612e-002  8.1630514e-002  7.7049241e-002  7.2523461e-002  6.8053175e-002  6.3644547e-002  5.9291413e-002  5.4999938e-002  5.0776288e-002  4.6620463e-002  4.2550961e-002  3.8561616e-002  3.4664759e-002  3.0885055e-002  2.7216337e-002  2.3689435e-002  2.0310515e-002  1.7104241e-002  1.4095276e-002  1.1289786e-002  8.7309319e-003  6.4310466e-003  4.4332910e-003  2.7499969e-003  1.4304917e-003  5.0560481e-004  1.8497737e-005  0.0000000e+000
  0.0000000e+000  2.3728975e-001  2.3724223e-001  2.3690963e-001  2.3633945e-001  2.3548418e-001  2.3448636e-001  2.3329849e-001  2.3196807e-001  2.3049511e-001  2.2897463e-001  2.2740663e-001  2.2579112e-001  2.2412810e-001  2.2246508e-001  2.2084957e-001  2.1928157e-001  2.1776109e-001  2.1633565e-001  2.1495771e-001  2.1372232e-001  2.1258196e-001  2.1158415e-001  2.1072888e-001  2.1001616e-001  2.0944598e-001  2.0906586e-001  2.0887580e-001  2.0882828e-001  2.0897083e-001  2.0935095e-001  2.0987361e-001  2.1063385e-001  2.1158415e-001  2.1277202e-001  2.1414996e-001  2.1571795e-001  2.1752352e-001  2.1951915e-001  2.2170484e-001  2.2417562e-001  2.2678894e-001  2.2963984e-001  2.3268079e-001  2.3595933e-001  2.3942792e-001  2.4308657e-001  2.4698280e-001  2.5102157e-001  2.5529792e-001  2.6038202e-001  2.6465837e-001  2.6864962e-001  2.7207070e-001  2.7644208e-001  2.8090849e-001  2.8542241e-001  2.9017390e-001  2.9677849e-001  3.0333555e-001  3.0898983e-001  3.1578447e-001  3.2234154e-001  3.2889860e-001  3.3640597e-001  3.4391333e-001  3.5180082e-001  3.5992588e-001  3.6838354e-001  3.7669866e-001  3.8567899e-001  3.9437423e-001  4.0378219e-001  4.1418797e-001  4.2345339e-001  4.3305141e-001  4.4231683e-001  4.5196237e-001  4.6146536e-001  4.7130096e-001  4.8213437e-001  4.9372802e-001  5.0470398e-001  5.1525230e-001  5.2608572e-001  5.3658652e-001  5.4722988e-001  5.5773069e-001  5.6823149e-001  5.7759194e-001  5.8757008e-001  5.9769077e-001  6.0719377e-001  6.1607906e-001  6.2572460e-001  6.3470493e-001  6.4406538e-001  6.5143020e-001  6.5869999e-001  6.6630239e-001  6.7304951e-001  6.8065191e-001  6.8711394e-001  6.9400361e-001  7.0155849e-001  7.0911337e-001  7.1590801e-001  7.2322532e-001  7.3044759e-001  7.3766987e-001  7.4327663e-001  7.4859831e-001  7.5406253e-001  7.5947924e-001  7.6380310e-001  7.6622636e-001  7.6746175e-001  7.6998004e-001  7.7463651e-001  7.7758244e-001  7.8043334e-001  7.8352181e-001  7.8608762e-001  7.8874846e-001  7.9041148e-001  7.9212202e-001  7.9392759e-001  7.9573316e-001  7.9948684e-001  8.0257531e-001  8.0509360e-001  8.0799202e-001  8.1070037e-001  8.1283854e-001  8.1540435e-001  8.1925306e-001  8.2257911e-001  8.2552504e-001  8.2932624e-001  8.3355507e-001  8.3849663e-001  8.4310558e-001  8.4742944e-001  8.5398651e-001  8.5736007e-001  8.6097121e-001  8.6386962e-001  8.6795591e-001  8.7071177e-001  8.7375273e-001  8.7807659e-001  8.8249549e-001  8.8653426e-001  8.9090564e-001  8.9598974e-001  8.9846052e-001  9.0097881e-001  9.0582533e-001  9.0834363e-001  9.1086192e-001  9.1452057e-001  9.1722893e-001  9.2141024e-001  9.2506890e-001  9.2901264e-001  9.3324147e-001  9.3699515e-001  9.4131902e-001  9.4578542e-001  9.4934904e-001  9.5229497e-001  9.5604866e-001  9.5875701e-001  9.6165542e-001  9.6564668e-001  9.7054072e-001  9.7491210e-001  9.7909341e-001  9.8308467e-001  9.8588805e-001  9.8892901e-001  9.9116222e-001  9.9301530e-001  9.9491590e-001  9.9691153e-001  9.9852704e-001  9.9995249e-001  1.0000000e+000  9.9957237e-001  9.9786183e-001  9.9605626e-001  9.9334790e-001  9.9082961e-001  9.8745605e-001  9.8565048e-001  9.8313219e-001  9.8018626e-001  9.7800057e-001  9.7472204e-001  9.7277392e-001  9.7030315e-001  9.6726219e-001  9.6422123e-001  9.6027749e-001  9.5642878e-001  9.5177231e-001  9.4583294e-001  9.4013114e-001  9.3419177e-001  9.2677944e-001  9.1808420e-001  9.0981659e-001  9.0159650e-001  8.9484938e-001  8.8686686e-001  8.7622351e-001  8.6662549e-001  8.5731255e-001  8.4714435e-001  8.3645348e-001  8.2533498e-001  8.1488169e-001  8.0423834e-001  7.9359498e-001  7.8280908e-001  7.7064525e-001  7.5814882e-001  7.4593747e-001  7.3353606e-001  7.2103963e-001  7.0897083e-001  6.9804238e-001  6.8587855e-001  6.7414235e-001  6.6254870e-001  6.5119263e-001  6.3831607e-001  6.2553454e-001  6.1251544e-001  6.0011404e-001  5.8543191e-001  5.7165257e-001  5.5901359e-001  5.4684976e-001  5.3297539e-001  5.1933859e-001  5.0631949e-001  4.9268270e-001  4.7928347e-001  4.6626437e-001  4.5391048e-001  4.4084387e-001  4.2801482e-001  4.1556590e-001  4.0202414e-001  3.8895752e-001  3.7736387e-001  3.6548513e-001  3.5417657e-001  3.4215528e-001  3.3108429e-001  3.1982324e-001  3.0837214e-001  2.9787133e-001  2.8741804e-001  2.7682220e-001  2.6660648e-001  2.5681840e-001  2.4755298e-001  2.3866768e-001  2.3111280e-001  2.2327283e-001  2.1500523e-001  2.0740283e-001  1.9965789e-001  1.9210301e-001  1.8483322e-001  1.7775349e-001  1.7091134e-001  1.6430676e-001  1.5793975e-001  1.5171529e-001  1.4577592e-001  1.3997909e-001  1.3441984e-001  1.2900314e-001  1.2382400e-001  1.1878742e-001  1.1394089e-001  1.0928442e-001  1.0477050e-001  1.0039913e-001  9.6170294e-002  9.2084006e-002  8.8140264e-002  8.4291552e-002  8.0585384e-002  7.6974247e-002  7.3458139e-002  7.0084577e-002  6.6711014e-002  6.3479996e-002  6.0296493e-002  5.7112991e-002  5.4024518e-002  5.0983560e-002  4.7942602e-002  4.4949159e-002  4.1955716e-002  3.8962273e-002  3.5968830e-002  3.2975387e-002  2.9934429e-002  2.6845956e-002  2.3757484e-002  2.0573981e-002  1.7342963e-002  1.4064430e-002  1.0690868e-002  7.2222750e-003  3.6586525e-003  0.0000000e+000
  0.0000000e+000  1.9571848e-001  1.9503234e-001  1.9428383e-001  1.9359768e-001  1.9284917e-001  1.9210065e-001  1.9128976e-001  1.9054124e-001  1.8973035e-001  1.8891945e-001  1.8804618e-001  1.8723529e-001  1.8636202e-001  1.8548875e-001  1.8461548e-001  1.8380459e-001  1.8293132e-001  1.8212042e-001  1.8130953e-001  1.8056101e-001  1.7981250e-001  1.7912636e-001  1.7844022e-001  1.7787883e-001  1.7731744e-001  1.7681843e-001  1.7644417e-001  1.7613229e-001  1.7588278e-001  1.7575803e-001  1.7575803e-001  1.7582041e-001  1.7600754e-001  1.7638179e-001  1.7681843e-001  1.7744219e-001  1.7819071e-001  1.7912636e-001  1.8024913e-001  1.8149666e-001  1.8293132e-001  1.8455310e-001  1.8642440e-001  1.8842044e-001  1.9066599e-001  1.9316105e-001  1.9578086e-001  1.9871255e-001  2.0183137e-001  2.0501257e-001  2.0844327e-001  2.1249774e-001  2.1798686e-001  2.2322648e-001  2.2840373e-001  2.3301958e-001  2.3688692e-001  2.4212654e-001  2.4805230e-001  2.5279290e-001  2.5853153e-001  2.6495631e-001  2.7131870e-001  2.7793060e-001  2.8554052e-001  2.9271381e-001  2.9976235e-001  3.0768415e-001  3.1654160e-001  3.2539905e-001  3.3350799e-001  3.4298920e-001  3.5159715e-001  3.5995559e-001  3.6912492e-001  3.7879327e-001  3.8952201e-001  3.9981412e-001  4.0917058e-001  4.1921318e-001  4.2919341e-001  4.3979740e-001  4.5146179e-001  4.6262717e-001  4.7404205e-001  4.8626783e-001  4.9693420e-001  5.0666492e-001  5.1658277e-001  5.2699963e-001  5.3729174e-001  5.4702246e-001  5.5513140e-001  5.6311558e-001  5.7172352e-001  5.8014434e-001  5.8906417e-001  5.9792162e-001  6.0696620e-001  6.1463850e-001  6.2218604e-001  6.3041973e-001  6.3834154e-001  6.4613859e-001  6.5187722e-001  6.5742872e-001  6.6285547e-001  6.6890598e-001  6.7558026e-001  6.8325256e-001  6.8924069e-001  6.9560309e-001  7.0177835e-001  7.0782886e-001  7.1231997e-001  7.1631206e-001  7.2111504e-001  7.2479525e-001  7.2866259e-001  7.3265468e-001  7.3533686e-001  7.3752004e-001  7.4038935e-001  7.4275966e-001  7.4562897e-001  7.4675175e-001  7.4949631e-001  7.5273988e-001  7.5511019e-001  7.5760524e-001  7.6072407e-001  7.6284486e-001  7.6577656e-001  7.6933201e-001  7.7338648e-001  7.7631817e-001  7.7999838e-001  7.8386572e-001  7.8648553e-001  7.8904296e-001  7.9029049e-001  7.9284792e-001  7.9665288e-001  8.0151824e-001  8.0700737e-001  8.1312026e-001  8.1917077e-001  8.2553316e-001  8.3226982e-001  8.3588765e-001  8.4025400e-001  8.4387183e-001  8.4811343e-001  8.5329067e-001  8.5909167e-001  8.6401941e-001  8.7031943e-001  8.7630757e-001  8.8173431e-001  8.8828384e-001  8.9321157e-001  8.9745317e-001  9.0238091e-001  9.0830667e-001  9.1310965e-001  9.1710174e-001  9.2121859e-001  9.2645820e-001  9.3013841e-001  9.3438001e-001  9.3937012e-001  9.4429786e-001  9.4903847e-001  9.5209491e-001  9.5571274e-001  9.5976721e-001  9.6394643e-001  9.6887417e-001  9.7311576e-001  9.7735736e-001  9.8053856e-001  9.8347025e-001  9.8515441e-001  9.8789898e-001  9.9095542e-001  9.9363761e-001  9.9532177e-001  9.9544652e-001  9.9688118e-001  9.9794158e-001  9.9856534e-001  9.9943861e-001  1.0000000e+000  9.9950099e-001  9.9756732e-001  9.9588316e-001  9.9357523e-001  9.9220295e-001  9.8995740e-001  9.8752472e-001  9.8415639e-001  9.8216034e-001  9.7910390e-001  9.7741974e-001  9.7561082e-001  9.7230487e-001  9.6737713e-001  9.6326029e-001  9.5795830e-001  9.5184541e-001  9.4567014e-001  9.3930775e-001  9.3294535e-001  9.2602157e-001  9.1897303e-001  9.1142549e-001  9.0231853e-001  8.9233830e-001  8.8323135e-001  8.7406201e-001  8.6414416e-001  8.5304116e-001  8.4181341e-001  8.2996189e-001  8.1842225e-001  8.0725687e-001  7.9446971e-001  7.8074690e-001  7.6771022e-001  7.5423692e-001  7.4020222e-001  7.2535664e-001  7.1107244e-001  6.9579022e-001  6.7975948e-001  6.6391587e-001  6.4838414e-001  6.3447420e-001  6.2075139e-001  6.0721570e-001  5.9305626e-001  5.7852255e-001  5.6386409e-001  5.4970465e-001  5.3454718e-001  5.1864119e-001  5.0485600e-001  4.9057180e-001  4.7765989e-001  4.6437371e-001  4.5114991e-001  4.3805086e-001  4.2588746e-001  4.1316267e-001  3.9993887e-001  3.8708933e-001  3.7361602e-001  3.6114074e-001  3.4860308e-001  3.3637730e-001  3.2408915e-001  3.1373466e-001  3.0387919e-001  2.9321282e-001  2.8198507e-001  2.7194246e-001  2.6258600e-001  2.5360380e-001  2.4356119e-001  2.3432948e-001  2.2540966e-001  2.1605319e-001  2.0738287e-001  1.9902443e-001  1.9091550e-001  1.8299369e-001  1.7525902e-001  1.6771147e-001  1.6035105e-001  1.5311539e-001  1.4612923e-001  1.3926783e-001  1.3259355e-001  1.2610640e-001  1.1974401e-001  1.1350637e-001  1.0745585e-001  1.0151762e-001  9.5735324e-002  9.0096496e-002  8.4588659e-002  7.9224287e-002  7.3990906e-002  6.8888515e-002  6.3923352e-002  5.9095417e-002  5.4404711e-002  4.9851232e-002  4.5441220e-002  4.1180910e-002  3.7076542e-002  3.3121877e-002  2.9335629e-002  2.5724034e-002  2.2287094e-002  1.9049758e-002  1.6012026e-002  1.3186374e-002  1.0585278e-002  8.2274494e-003  6.1316018e-003  4.3039728e-003  2.7757505e-003  1.5594104e-003  6.7366530e-004  1.4346576e-004  0.0000000e+000  2.5574331e-004  9.4812153e-004  2.1020852e-003  3.7488226e-003
  0.0000000e+000  2.6360109e-001  2.6330625e-001  2.6259862e-001  2.6159616e-001  2.6035782e-001  2.5882464e-001  2.5711455e-001  2.5522756e-001  2.5322263e-001  2.5104079e-001  2.4885896e-001  2.4655919e-001  2.4431838e-001  2.4201861e-001  2.3971884e-001  2.3747803e-001  2.3529620e-001  2.3323230e-001  2.3122737e-001  2.2934038e-001  2.2757132e-001  2.2597917e-001  2.2450496e-001  2.2320765e-001  2.2208725e-001  2.2114375e-001  2.2043613e-001  2.1984645e-001  2.1955160e-001  2.1943367e-001  2.1949263e-001  2.1984645e-001  2.2037716e-001  2.2114375e-001  2.2214622e-001  2.2338456e-001  2.2485877e-001  2.2656886e-001  2.2845585e-001  2.3063769e-001  2.3299643e-001  2.3565001e-001  2.3848050e-001  2.4154686e-001  2.4479013e-001  2.4826927e-001  2.5198429e-001  2.5587621e-001  2.6000401e-001  2.6389593e-001  2.6702126e-001  2.7138493e-001  2.7645623e-001  2.8076093e-001  2.8488873e-001  2.9031383e-001  2.9562100e-001  3.0175372e-001  3.0735573e-001  3.1260393e-001  3.1879563e-001  3.2557701e-001  3.3271220e-001  3.3943461e-001  3.4739536e-001  3.5517921e-001  3.6213749e-001  3.6850609e-001  3.7581819e-001  3.8212782e-001  3.9014754e-001  3.9793138e-001  4.0707151e-001  4.1686028e-001  4.2841811e-001  4.3944522e-001  4.5011853e-001  4.6026111e-001  4.7134719e-001  4.8337677e-001  4.9593707e-001  5.0784871e-001  5.1964241e-001  5.3220271e-001  5.4423229e-001  5.5584909e-001  5.6711208e-001  5.7861094e-001  5.8910733e-001  5.9966270e-001  6.0962838e-001  6.2047859e-001  6.3103395e-001  6.4288663e-001  6.5373684e-001  6.6393839e-001  6.7408098e-001  6.8469531e-001  6.9637108e-001  7.0633676e-001  7.1429751e-001  7.2190445e-001  7.3128044e-001  7.3871048e-001  7.4502011e-001  7.5056315e-001  7.5663691e-001  7.6123645e-001  7.6736918e-001  7.7244047e-001  7.7503509e-001  7.7827836e-001  7.8228821e-001  7.8458799e-001  7.8688776e-001  7.9072071e-001  7.9390501e-001  7.9585097e-001  7.9720725e-001  7.9885837e-001  8.0068639e-001  8.0263235e-001  8.0440141e-001  8.0493213e-001  8.0664221e-001  8.0941373e-001  8.1365947e-001  8.1666686e-001  8.1861282e-001  8.1996910e-001  8.2197403e-001  8.2527627e-001  8.2686842e-001  8.2963994e-001  8.3347289e-001  8.3659822e-001  8.3936974e-001  8.4296682e-001  8.4756637e-001  8.5145829e-001  8.5664752e-001  8.6154191e-001  8.6649526e-001  8.7174346e-001  8.7604817e-001  8.8147327e-001  8.8772393e-001  8.9379769e-001  8.9704096e-001  9.0158154e-001  9.0682973e-001  9.1219587e-001  9.1685438e-001  9.2104115e-001  9.2493307e-001  9.2935571e-001  9.3460391e-001  9.3749337e-001  9.4085457e-001  9.4409784e-001  9.4751801e-001  9.5058438e-001  9.5258931e-001  9.5447630e-001  9.5624536e-001  9.5783751e-001  9.5866307e-001  9.6001934e-001  9.6408817e-001  9.6833390e-001  9.7081058e-001  9.7175408e-001  9.7246170e-001  9.7370004e-001  9.7582291e-001  9.7865339e-001  9.8083523e-001  9.8260429e-001  9.8484509e-001  9.8673208e-001  9.8802939e-001  9.8791145e-001  9.8826526e-001  9.8873701e-001  9.8773455e-001  9.8814733e-001  9.8826526e-001  9.8932670e-001  9.9139060e-001  9.9221616e-001  9.9245203e-001  9.9280584e-001  9.9451593e-001  9.9634395e-001  9.9805404e-001  9.9799507e-001  9.9805404e-001  9.9923341e-001  1.0000000e+000  9.9823094e-001  9.9699261e-001  9.9587220e-001  9.9315965e-001  9.8920876e-001  9.8649621e-001  9.8195563e-001  9.7594084e-001  9.7134130e-001  9.6615207e-001  9.5937069e-001  9.5241240e-001  9.4598483e-001  9.3755233e-001  9.2917880e-001  9.2080527e-001  9.1172412e-001  9.0211225e-001  8.9137998e-001  8.8117843e-001  8.7097687e-001  8.6165985e-001  8.5134035e-001  8.3990046e-001  8.2580698e-001  8.1236216e-001  7.9962496e-001  7.8653395e-001  7.7297119e-001  7.5875977e-001  7.4478423e-001  7.3080869e-001  7.1571275e-001  7.0020403e-001  6.8581571e-001  6.7178120e-001  6.5650836e-001  6.4176623e-001  6.2637544e-001  6.1092569e-001  5.9624253e-001  5.8220802e-001  5.6770176e-001  5.5219304e-001  5.3591773e-001  5.1999623e-001  5.0613862e-001  4.9222205e-001  4.7877723e-001  4.6509653e-001  4.5200552e-001  4.3915038e-001  4.2700287e-001  4.1491432e-001  4.0200021e-001  3.9132691e-001  3.7994598e-001  3.6880093e-001  3.5836351e-001  3.4651083e-001  3.3477610e-001  3.2374898e-001  3.1390124e-001  3.0393556e-001  2.9603378e-001  2.8718850e-001  2.7710488e-001  2.6737508e-001  2.5782217e-001  2.4856412e-001  2.4066233e-001  2.3276055e-001  2.2568433e-001  2.1784152e-001  2.0935005e-001  2.0103549e-001  1.9283886e-001  1.8481914e-001  1.7691736e-001  1.6919249e-001  1.6158555e-001  1.5415551e-001  1.4684341e-001  1.3976719e-001  1.3274994e-001  1.2596856e-001  1.1936408e-001  1.1293651e-001  1.0662688e-001  1.0055312e-001  9.4656272e-002  8.8936326e-002  8.3393285e-002  7.8027149e-002  7.2837919e-002  6.7884563e-002  6.3108113e-002  5.8508568e-002  5.4144897e-002  4.9899164e-002  4.5948273e-002  4.2115319e-002  3.8518239e-002  3.5039096e-002  3.1795827e-002  2.8788433e-002  2.5898975e-002  2.3186423e-002  2.0650777e-002  1.8292036e-002  1.6110200e-002  1.4046302e-002  1.2159309e-002  1.0390254e-002  8.7391350e-003  7.2649220e-003  5.8496774e-003  4.5405762e-003  3.3140310e-003  2.1582479e-003  1.0614334e-003  0.0000000e+000
  0.0000000e+000  3.1087032e-001  3.0322169e-001  2.9626840e-001  2.9012632e-001  2.8462162e-001  2.7975432e-001  2.7540851e-001  2.7158419e-001  2.6822343e-001  2.6526828e-001  2.6271874e-001  2.6045892e-001  2.5854676e-001  2.5692432e-001  2.5553367e-001  2.5431684e-001  2.5333179e-001  2.5252057e-001  2.5188318e-001  2.5136169e-001  2.5101402e-001  2.5072430e-001  2.5055047e-001  2.5049253e-001  2.5055047e-001  2.5060841e-001  2.5084019e-001  2.5112991e-001  2.5147758e-001  2.5188318e-001  2.5240468e-001  2.5304207e-001  2.5379534e-001  2.5460656e-001  2.5553367e-001  2.5657666e-001  2.5779349e-001  2.5906826e-001  2.6057481e-001  2.6219724e-001  2.6399351e-001  2.6596361e-001  2.6816549e-001  2.7054120e-001  2.7314868e-001  2.7598795e-001  2.7905899e-001  2.8241975e-001  2.8601228e-001  2.9018426e-001  2.9534129e-001  3.0177309e-001  3.0779928e-001  3.1284042e-001  3.1817128e-001  3.2356009e-001  3.2999189e-001  3.3659752e-001  3.4337698e-001  3.5038823e-001  3.5786302e-001  3.6585931e-001  3.7258083e-001  3.8040329e-001  3.8979024e-001  3.9859775e-001  4.0786881e-001  4.1632866e-001  4.2449878e-001  4.3353807e-001  4.4182408e-001  4.5161664e-001  4.6175687e-001  4.7236064e-001  4.8412331e-001  4.9571213e-001  5.0660563e-001  5.1900568e-001  5.3123189e-001  5.4421138e-001  5.5574226e-001  5.6785259e-001  5.8036852e-001  5.9137791e-001  6.0117047e-001  6.1241164e-001  6.2400046e-001  6.3489396e-001  6.4659868e-001  6.5876695e-001  6.7012400e-001  6.8124928e-001  6.9225866e-001  7.0344188e-001  7.1352416e-001  7.2459149e-001  7.3368872e-001  7.4301773e-001  7.5304207e-001  7.6219724e-001  7.7059914e-001  7.7824777e-001  7.8664967e-001  7.9331325e-001  7.9876000e-001  8.0484413e-001  8.1063854e-001  8.1724418e-001  8.2269093e-001  8.2889095e-001  8.3410592e-001  8.3984239e-001  8.4517325e-001  8.4980878e-001  8.5235833e-001  8.5554525e-001  8.5780508e-001  8.6012284e-001  8.6383127e-001  8.6730792e-001  8.6945185e-001  8.7217522e-001  8.7460888e-001  8.7762197e-001  8.7965002e-001  8.8185189e-001  8.8277900e-001  8.8486499e-001  8.8683509e-001  8.8782014e-001  8.8897902e-001  8.9013791e-001  8.9083324e-001  8.9060146e-001  8.9286128e-001  8.9529494e-001  8.9691737e-001  8.9604821e-001  8.9645382e-001  8.9859775e-001  9.0050991e-001  9.0282767e-001  9.0682582e-001  9.0914359e-001  9.1175107e-001  9.1598099e-001  9.1882026e-001  9.2148569e-001  9.2362962e-001  9.2774366e-001  9.3261096e-001  9.3655116e-001  9.4054931e-001  9.4327269e-001  9.4640167e-001  9.4947271e-001  9.5289141e-001  9.5659984e-001  9.5926527e-001  9.6204659e-001  9.6488585e-001  9.6755128e-001  9.6876811e-001  9.6975316e-001  9.7125971e-001  9.7328775e-001  9.7548963e-001  9.7769151e-001  9.7919805e-001  9.8128404e-001  9.8319620e-001  9.8510836e-001  9.8696257e-001  9.8916445e-001  9.9165604e-001  9.9356820e-001  9.9368409e-001  9.9449531e-001  9.9466914e-001  9.9304670e-001  9.9258315e-001  9.9420559e-001  9.9582802e-001  9.9727663e-001  9.9895701e-001  1.0000000e+000  9.9866728e-001  9.9675513e-001  9.9588597e-001  9.9449531e-001  9.9194576e-001  9.8985978e-001  9.8644107e-001  9.8423919e-001  9.8076254e-001  9.7688029e-001  9.7328775e-001  9.7015877e-001  9.6714567e-001  9.6233631e-001  9.5700545e-001  9.5208019e-001  9.4588017e-001  9.4002781e-001  9.3440723e-001  9.2774366e-001  9.2015297e-001  9.1331556e-001  9.0334917e-001  8.9390428e-001  8.8509677e-001  8.7727431e-001  8.6875652e-001  8.5971723e-001  8.5096767e-001  8.4076950e-001  8.3086105e-001  8.2153204e-001  8.1121799e-001  7.9974505e-001  7.8740294e-001  7.7546645e-001  7.6248696e-001  7.5026075e-001  7.3826631e-001  7.2569243e-001  7.1456716e-001  7.0164561e-001  6.8959323e-001  6.7690347e-001  6.6403987e-001  6.4990149e-001  6.3524163e-001  6.2104531e-001  6.0812377e-001  5.9595550e-001  5.8210685e-001  5.6924325e-001  5.5603199e-001  5.4131417e-001  5.2787113e-001  5.1471781e-001  5.0127477e-001  4.8916445e-001  4.7728590e-001  4.6558118e-001  4.5289141e-001  4.3898482e-001  4.2629505e-001  4.1256229e-001  3.9981458e-001  3.8863136e-001  3.7750608e-001  3.6678642e-001  3.5467609e-001  3.4320315e-001  3.3230965e-001  3.2101055e-001  3.0890022e-001  2.9829644e-001  2.8786650e-001  2.7790010e-001  2.6752810e-001  2.5698227e-001  2.4666821e-001  2.3699154e-001  2.2656159e-001  2.1700081e-001  2.0819330e-001  1.9898018e-001  1.9040445e-001  1.8038011e-001  1.7122494e-001  1.6322865e-001  1.5546413e-001  1.4798934e-001  1.4068838e-001  1.3367714e-001  1.2689767e-001  1.2034998e-001  1.1403407e-001  1.0794994e-001  1.0203963e-001  9.6419052e-002  9.0972303e-002  8.5815274e-002  8.0774134e-002  7.6022714e-002  7.1445127e-002  6.7041372e-002  6.2869394e-002  5.8871248e-002  5.5046935e-002  5.1396454e-002  4.7919805e-002  4.4616989e-002  4.1488006e-002  3.8532854e-002  3.5693591e-002  3.2970217e-002  3.0420674e-002  2.7987021e-002  2.5727199e-002  2.3525322e-002  2.1497277e-002  1.9527176e-002  1.7730907e-002  1.5934639e-002  1.4312203e-002  1.2747711e-002  1.1241164e-002  9.8505041e-003  8.5177889e-003  7.2430177e-003  6.0841349e-003  4.9252521e-003  3.8243134e-003  2.7813188e-003  1.7962684e-003  8.6916213e-004  0.0000000e+000
  0.0000000e+000  2.1741858e-001  2.1776709e-001  2.1776709e-001  2.1747666e-001  2.1689581e-001  2.1608262e-001  2.1503709e-001  2.1381730e-001  2.1242325e-001  2.1091304e-001  2.0922857e-001  2.0754410e-001  2.0568538e-001  2.0382665e-001  2.0196793e-001  2.0005111e-001  1.9813430e-001  1.9627558e-001  1.9441685e-001  1.9261621e-001  1.9093174e-001  1.8930536e-001  1.8779515e-001  1.8634302e-001  1.8506514e-001  1.8390344e-001  1.8291599e-001  1.8204471e-001  1.8134769e-001  1.8082493e-001  1.8047641e-001  1.8036024e-001  1.8036024e-001  1.8065067e-001  1.8105727e-001  1.8175429e-001  1.8262557e-001  1.8367110e-001  1.8500706e-001  1.8651727e-001  1.8831791e-001  1.9029281e-001  1.9250004e-001  1.9493962e-001  1.9766962e-001  2.0057388e-001  2.0371048e-001  2.0707942e-001  2.1068070e-001  2.1463049e-001  2.1858028e-001  2.2241390e-001  2.2584093e-001  2.2909370e-001  2.3315966e-001  2.3769030e-001  2.4285988e-001  2.4826180e-001  2.5505777e-001  2.6249267e-001  2.6952097e-001  2.7649119e-001  2.8386801e-001  2.9083823e-001  2.9914441e-001  3.0716016e-001  3.1517591e-001  3.2307549e-001  3.3091699e-001  3.3875849e-001  3.4613530e-001  3.5345403e-001  3.6222489e-001  3.7198320e-001  3.8098640e-001  3.9028003e-001  3.9852812e-001  4.0671813e-001  4.1566325e-001  4.2425985e-001  4.3337922e-001  4.4273093e-001  4.5202456e-001  4.6085350e-001  4.6985670e-001  4.7816288e-001  4.8716608e-001  4.9616928e-001  5.0482397e-001  5.1237504e-001  5.2137824e-001  5.2951017e-001  5.3677081e-001  5.4548359e-001  5.5373168e-001  5.6192169e-001  5.6987936e-001  5.7621064e-001  5.8230958e-001  5.8951214e-001  5.9625002e-001  6.0200045e-001  6.0937727e-001  6.1669600e-001  6.2285303e-001  6.3022984e-001  6.3568985e-001  6.4022049e-001  6.4631943e-001  6.5259263e-001  6.5816881e-001  6.6264136e-001  6.6699775e-001  6.7199308e-001  6.7652372e-001  6.8117053e-001  6.8674671e-001  6.8988331e-001  6.9290374e-001  6.9702778e-001  7.0150034e-001  7.0498545e-001  7.0742503e-001  7.1015503e-001  7.1230418e-001  7.1485993e-001  7.1770610e-001  7.2142355e-001  7.2473441e-001  7.2914888e-001  7.3205314e-001  7.3565442e-001  7.3989463e-001  7.4419294e-001  7.4756188e-001  7.5040805e-001  7.5383507e-001  7.5714593e-001  7.6039870e-001  7.6458083e-001  7.6771743e-001  7.7230616e-001  7.7735956e-001  7.8148361e-001  7.8560766e-001  7.9042873e-001  7.9501745e-001  7.9861873e-001  8.0256853e-001  8.0762194e-001  8.1325620e-001  8.1865812e-001  8.2446663e-001  8.3010089e-001  8.3637409e-001  8.4224069e-001  8.4810729e-001  8.5403198e-001  8.6106029e-001  8.6803051e-001  8.7395519e-001  8.7848584e-001  8.8348116e-001  8.8783755e-001  8.9236819e-001  8.9678266e-001  9.0038394e-001  9.0444990e-001  9.1008417e-001  9.1641545e-001  9.2239822e-001  9.2861333e-001  9.3285355e-001  9.3680334e-001  9.4139207e-001  9.4615505e-001  9.5144080e-001  9.5661038e-001  9.5963081e-001  9.6230273e-001  9.6578784e-001  9.6886635e-001  9.7223529e-001  9.7461678e-001  9.7711445e-001  9.8025104e-001  9.8263254e-001  9.8454935e-001  9.8704701e-001  9.9059020e-001  9.9227467e-001  9.9442382e-001  9.9546936e-001  9.9634063e-001  9.9750234e-001  9.9866404e-001  9.9901255e-001  9.9953532e-001  1.0000000e+000  9.9907064e-001  9.9843170e-001  9.9773468e-001  9.9448191e-001  9.9198425e-001  9.8989318e-001  9.8640807e-001  9.8205168e-001  9.7699827e-001  9.7165444e-001  9.6543933e-001  9.5858528e-001  9.5219591e-001  9.4609697e-001  9.3779079e-001  9.2960078e-001  9.2158503e-001  9.1217523e-001  9.0079054e-001  8.8928968e-001  8.7906669e-001  8.6832093e-001  8.5728475e-001  8.4514495e-001  8.3236622e-001  8.2022642e-001  8.0785428e-001  7.9501745e-001  7.8293574e-001  7.7009892e-001  7.5598422e-001  7.4123059e-001  7.2694164e-001  7.1224610e-001  6.9749246e-001  6.8291309e-001  6.6897265e-001  6.5381242e-001  6.3987198e-001  6.2523452e-001  6.1036472e-001  5.9683087e-001  5.8347129e-001  5.6935659e-001  5.5471913e-001  5.4112720e-001  5.2770953e-001  5.1359483e-001  4.9982865e-001  4.8728225e-001  4.7491011e-001  4.6323500e-001  4.5161796e-001  4.4058178e-001  4.2948751e-001  4.1856750e-001  4.0700856e-001  3.9428790e-001  3.8284513e-001  3.7163469e-001  3.6025000e-001  3.4932999e-001  3.3852615e-001  3.2783848e-001  3.1866102e-001  3.0954165e-001  3.0042228e-001  2.9112865e-001  2.8137035e-001  2.7045033e-001  2.6034352e-001  2.5174691e-001  2.4315031e-001  2.3408902e-001  2.2433071e-001  2.1474666e-001  2.0533686e-001  1.9610132e-001  1.8704004e-001  1.7826918e-001  1.6967257e-001  1.6136640e-001  1.5329256e-001  1.4550915e-001  1.3795807e-001  1.3075551e-001  1.2384338e-001  1.1722167e-001  1.1089039e-001  1.0490762e-001  9.9215269e-002  9.3871434e-002  8.8876110e-002  8.4171212e-002  7.9756739e-002  7.5690778e-002  7.1915242e-002  6.8430132e-002  6.5235448e-002  6.2325381e-002  5.9653464e-002  5.7213887e-002  5.4977608e-002  5.2933010e-002  5.1045243e-002  4.9285262e-002  4.7612409e-002  4.6003450e-002  4.4406108e-002  4.2779724e-002  4.1077828e-002  3.9248146e-002  3.7238399e-002  3.4984695e-002  3.2434756e-002  2.9513072e-002  2.6155750e-002  2.2281469e-002  1.7814720e-002  1.2674183e-002  6.7611131e-003  0.0000000e+000
  0.0000000e+000  1.9611996e-001  1.9200663e-001  1.8826166e-001  1.8488504e-001  1.8181539e-001  1.7905271e-001  1.7659699e-001  1.7432544e-001  1.7229948e-001  1.7051908e-001  1.6886147e-001  1.6738803e-001  1.6603739e-001  1.6487092e-001  1.6382724e-001  1.6284495e-001  1.6198545e-001  1.6124873e-001  1.6057341e-001  1.5995948e-001  1.5946834e-001  1.5903859e-001  1.5867023e-001  1.5836326e-001  1.5811769e-001  1.5793351e-001  1.5787212e-001  1.5781073e-001  1.5793351e-001  1.5805630e-001  1.5830187e-001  1.5860883e-001  1.5903859e-001  1.5959112e-001  1.6026645e-001  1.6106455e-001  1.6198545e-001  1.6302913e-001  1.6425699e-001  1.6560764e-001  1.6714246e-001  1.6886147e-001  1.7076465e-001  1.7285201e-001  1.7518495e-001  1.7770206e-001  1.8046475e-001  1.8341161e-001  1.8666544e-001  1.9139270e-001  1.9519907e-001  2.0011051e-001  2.0483777e-001  2.0938085e-001  2.1392393e-001  2.1883537e-001  2.2331706e-001  2.2871965e-001  2.3473616e-001  2.4124382e-001  2.4744452e-001  2.5401357e-001  2.6088958e-001  2.6807257e-001  2.7666759e-001  2.8532400e-001  2.9293673e-001  3.0116340e-001  3.0945145e-001  3.1835344e-001  3.2848329e-001  3.3934985e-001  3.4935691e-001  3.5967093e-001  3.7066028e-001  3.8207938e-001  3.9325291e-001  4.0559290e-001  4.1688922e-001  4.2806274e-001  4.3923627e-001  4.5219020e-001  4.6575805e-001  4.7809804e-001  4.8957854e-001  5.0056789e-001  5.1266231e-001  5.2383584e-001  5.3372011e-001  5.4538478e-001  5.5637413e-001  5.6687233e-001  5.7687939e-001  5.8835989e-001  5.9885809e-001  6.0984744e-001  6.2034564e-001  6.3065967e-001  6.3999140e-001  6.4944593e-001  6.5773398e-001  6.6761826e-001  6.7725696e-001  6.8597477e-001  6.9414004e-001  7.0193695e-001  7.0930411e-001  7.1771495e-001  7.2409983e-001  7.3158977e-001  7.3852718e-001  7.4411395e-001  7.5092857e-001  7.5719066e-001  7.6247045e-001  7.6633821e-001  7.7008319e-001  7.7431931e-001  7.7843264e-001  7.8297572e-001  7.8721184e-001  7.9052706e-001  7.9414925e-001  7.9820118e-001  8.0120944e-001  8.0366516e-001  8.0599810e-001  8.0710317e-001  8.0888357e-001  8.1262854e-001  8.1502287e-001  8.1661909e-001  8.1919759e-001  8.2110078e-001  8.2269699e-001  8.2447739e-001  8.2613500e-001  8.2914326e-001  8.3061669e-001  8.3442306e-001  8.3841360e-001  8.4209719e-001  8.4443012e-001  8.4829788e-001  8.5290235e-001  8.5683151e-001  8.6039230e-001  8.6493538e-001  8.6880314e-001  8.7260951e-001  8.7604752e-001  8.8016085e-001  8.8494950e-001  8.8955398e-001  8.9293060e-001  8.9636860e-001  9.0072751e-001  9.0533198e-001  9.0999785e-001  9.1601437e-001  9.2166252e-001  9.2479357e-001  9.2712650e-001  9.3240630e-001  9.3664242e-001  9.4161525e-001  9.4701783e-001  9.5174510e-001  9.5585843e-001  9.5948062e-001  9.6353255e-001  9.6801424e-001  9.7132947e-001  9.7421494e-001  9.7605673e-001  9.7857384e-001  9.8231881e-001  9.8667772e-001  9.8956319e-001  9.9097523e-001  9.9318538e-001  9.9465881e-001  9.9607085e-001  9.9521135e-001  9.9502717e-001  9.9643921e-001  9.9736010e-001  9.9889493e-001  9.9963164e-001  1.0000000e+000  9.9969303e-001  9.9957025e-001  9.9858796e-001  9.9778985e-001  9.9625503e-001  9.9367652e-001  9.9128219e-001  9.9036130e-001  9.8680050e-001  9.8403782e-001  9.7924916e-001  9.7648648e-001  9.7390797e-001  9.7004021e-001  9.6451484e-001  9.5880529e-001  9.5285017e-001  9.4720201e-001  9.4124689e-001  9.3412530e-001  9.2608282e-001  9.1847009e-001  9.1183964e-001  9.0447248e-001  8.9563189e-001  8.8703687e-001  8.7770513e-001  8.6732971e-001  8.5744544e-001  8.4725420e-001  8.3620346e-001  8.2576665e-001  8.1465451e-001  8.0317402e-001  7.9101820e-001  7.7929214e-001  7.6572428e-001  7.5313872e-001  7.4030758e-001  7.2673972e-001  7.1335605e-001  6.9935844e-001  6.8443994e-001  6.7099487e-001  6.5619916e-001  6.4299966e-001  6.2875648e-001  6.1445191e-001  6.0063849e-001  5.8756178e-001  5.7380974e-001  5.5907542e-001  5.4513921e-001  5.3150996e-001  5.1781932e-001  5.0431286e-001  4.9166590e-001  4.7932590e-001  4.6643337e-001  4.5323388e-001  4.4187617e-001  4.3143936e-001  4.2094115e-001  4.0903091e-001  3.9718206e-001  3.8570157e-001  3.7323879e-001  3.6096019e-001  3.5058477e-001  3.4131442e-001  3.2995672e-001  3.2062498e-001  3.1061792e-001  2.9987414e-001  2.8888480e-001  2.7764988e-001  2.6770421e-001  2.5769715e-001  2.4695337e-001  2.3657795e-001  2.2614114e-001  2.1687080e-001  2.0796881e-001  1.9808454e-001  1.8826166e-001  1.7862295e-001  1.6910704e-001  1.5977530e-001  1.5062774e-001  1.4166436e-001  1.3288516e-001  1.2435154e-001  1.1600209e-001  1.0789821e-001  9.9978512e-002  9.2365780e-002  8.4998619e-002  7.7877030e-002  7.1056267e-002  6.4505633e-002  5.8255825e-002  5.2300703e-002  4.6652546e-002  4.1317494e-002  3.6301685e-002  3.1611259e-002  2.7240077e-002  2.3206557e-002  1.9498419e-002  1.6121804e-002  1.3076711e-002  1.0363140e-002  7.9749517e-003  5.9182859e-003  4.1747245e-003  2.7442674e-003  1.6269147e-003  7.9810910e-004  2.6398993e-004  0.0000000e+000  0.0000000e+000  2.5171133e-004  7.3057679e-004  1.4181785e-003  2.3022378e-003  3.3520582e-003  4.5553611e-003  5.8753108e-003  7.2873500e-003  8.7669214e-003  1.0277189e-002
  0.0000000e+000  2.9910075e-001  2.9938714e-001  2.9927258e-001  2.9887164e-001  2.9818432e-001  2.9732516e-001  2.9623690e-001  2.9491953e-001  2.9348760e-001  2.9194112e-001  2.9028008e-001  2.8856177e-001  2.8684346e-001  2.8501060e-001  2.8323501e-001  2.8140214e-001  2.7968383e-001  2.7796552e-001  2.7630448e-001  2.7475800e-001  2.7326880e-001  2.7195143e-001  2.7069133e-001  2.6960307e-001  2.6868664e-001  2.6788476e-001  2.6731199e-001  2.6685377e-001  2.6662466e-001  2.6656739e-001  2.6673922e-001  2.6708288e-001  2.6765565e-001  2.6845753e-001  2.6948852e-001  2.7074861e-001  2.7223781e-001  2.7395613e-001  2.7590355e-001  2.7813735e-001  2.8054299e-001  2.8323501e-001  2.8615614e-001  2.8936365e-001  2.9274300e-001  2.9640873e-001  3.0030357e-001  3.0448479e-001  3.0883785e-001  3.1456555e-001  3.1972049e-001  3.2361533e-001  3.2854115e-001  3.3180595e-001  3.3541440e-001  3.4160032e-001  3.4784352e-001  3.5408672e-001  3.6027264e-001  3.6771866e-001  3.7459190e-001  3.8129332e-001  3.8856750e-001  3.9744544e-001  4.0638066e-001  4.1600321e-001  4.2493843e-001  4.3490463e-001  4.4538633e-001  4.5678447e-001  4.6709434e-001  4.7671688e-001  4.8651125e-001  4.9779483e-001  5.0862020e-001  5.2059110e-001  5.3227562e-001  5.4441835e-001  5.5570193e-001  5.6767283e-001  5.7993012e-001  5.9304657e-001  6.0536113e-001  6.1779025e-001  6.2895928e-001  6.4093018e-001  6.5238559e-001  6.6263818e-001  6.7346354e-001  6.8417435e-001  6.9391145e-001  7.0307578e-001  7.1206827e-001  7.2243542e-001  7.3165703e-001  7.4110774e-001  7.5027207e-001  7.5915001e-001  7.6676786e-001  7.7558852e-001  7.8251904e-001  7.9036600e-001  7.9941577e-001  8.0829372e-001  8.1579701e-001  8.2301392e-001  8.3131909e-001  8.3853600e-001  8.4523741e-001  8.5027779e-001  8.5594822e-001  8.6064494e-001  8.6591443e-001  8.7021021e-001  8.7404777e-001  8.7788533e-001  8.8223839e-001  8.8601867e-001  8.8848159e-001  8.9191821e-001  8.9529755e-001  8.9776047e-001  9.0073887e-001  9.0302996e-001  9.0600836e-001  9.0927315e-001  9.1419898e-001  9.1981213e-001  9.2330603e-001  9.2697176e-001  9.3075205e-001  9.3384501e-001  9.3756802e-001  9.4129102e-001  9.4501403e-001  9.4833610e-001  9.5223094e-001  9.5652672e-001  9.6030700e-001  9.6231170e-001  9.6523283e-001  9.6815396e-001  9.7176241e-001  9.7370983e-001  9.7577181e-001  9.7806289e-001  9.7915115e-001  9.8144224e-001  9.8287416e-001  9.8247322e-001  9.8356149e-001  9.8413426e-001  9.8556618e-001  9.8665445e-001  9.8768543e-001  9.8865914e-001  9.9020562e-001  9.9140844e-001  9.9318403e-001  9.9358497e-001  9.9295492e-001  9.9375680e-001  9.9387136e-001  9.9398591e-001  9.9455868e-001  9.9467323e-001  9.9301220e-001  9.9238215e-001  9.9203849e-001  9.9381408e-001  9.9530328e-001  9.9679249e-001  9.9725070e-001  9.9753709e-001  9.9753709e-001  9.9753709e-001  9.9839624e-001  9.9919812e-001  9.9959906e-001  1.0000000e+000  9.9839624e-001  9.9868263e-001  9.9851080e-001  9.9696432e-001  9.9621971e-001  9.9599061e-001  9.9484507e-001  9.9369952e-001  9.9432957e-001  9.9444413e-001  9.9180938e-001  9.8974741e-001  9.8745633e-001  9.8562346e-001  9.8338966e-001  9.8344693e-001  9.8075491e-001  9.7995303e-001  9.7817744e-001  9.7370983e-001  9.6958589e-001  9.6763847e-001  9.6511828e-001  9.6007790e-001  9.5618306e-001  9.5114268e-001  9.4638868e-001  9.4083281e-001  9.3436050e-001  9.2725815e-001  9.1992669e-001  9.1139241e-001  9.0291540e-001  8.9432384e-001  8.8630506e-001  8.7799989e-001  8.6843462e-001  8.5789564e-001  8.4827310e-001  8.3796323e-001  8.2839796e-001  8.1883269e-001  8.0812189e-001  7.9701014e-001  7.8452374e-001  7.7249556e-001  7.6029555e-001  7.4758004e-001  7.3480726e-001  7.2312274e-001  7.1086546e-001  6.9826451e-001  6.8514806e-001  6.7008420e-001  6.5496306e-001  6.4121656e-001  6.2706913e-001  6.1383814e-001  6.0077897e-001  5.8657426e-001  5.7380148e-001  5.6074231e-001  5.4796953e-001  5.3508219e-001  5.2041927e-001  5.0552724e-001  4.9195257e-001  4.7895068e-001  4.6675067e-001  4.5506615e-001  4.4280887e-001  4.3141073e-001  4.2018443e-001  4.0832808e-001  3.9555530e-001  3.8255341e-001  3.7189988e-001  3.6153273e-001  3.5030643e-001  3.3953835e-001  3.2968669e-001  3.1891861e-001  3.0832236e-001  2.9892892e-001  2.8924910e-001  2.7985566e-001  2.7011856e-001  2.6043874e-001  2.5161808e-001  2.4256830e-001  2.3397675e-001  2.2607251e-001  2.1793917e-001  2.0929034e-001  2.0075606e-001  1.9233633e-001  1.8403116e-001  1.7595509e-001  1.6793631e-001  1.6014663e-001  1.5247150e-001  1.4491093e-001  1.3757947e-001  1.3036256e-001  1.2337476e-001  1.1650152e-001  1.0985738e-001  1.0332780e-001  9.7027321e-002  9.0898677e-002  8.4941864e-002  7.9214159e-002  7.3601008e-002  6.8274243e-002  6.3119308e-002  5.8136205e-002  5.3382210e-002  4.8800046e-002  4.4504267e-002  4.0323043e-002  3.6428203e-002  3.2705195e-002  2.9211295e-002  2.5889226e-002  2.2796266e-002  1.9932413e-002  1.7240392e-002  1.4777479e-002  1.2543674e-002  1.0481700e-002  8.6488344e-003  6.9878000e-003  5.4985967e-003  4.2385016e-003  3.0929607e-003  2.1765279e-003  1.4319262e-003  8.5915574e-004  4.0093934e-004  1.1455410e-004  0.0000000e+000
  0.0000000e+000  2.0283063e-001  1.9981790e-001  1.9693906e-001  1.9419413e-001  1.9158309e-001  1.8917290e-001  1.8682967e-001  1.8462033e-001  1.8254489e-001  1.8060335e-001  1.7879571e-001  1.7712197e-001  1.7551518e-001  1.7404229e-001  1.7270329e-001  1.7149820e-001  1.7036006e-001  1.6942276e-001  1.6855241e-001  1.6781597e-001  1.6714647e-001  1.6667782e-001  1.6634308e-001  1.6607528e-001  1.6600833e-001  1.6600833e-001  1.6620918e-001  1.6647698e-001  1.6694562e-001  1.6761512e-001  1.6835157e-001  1.6928886e-001  1.7036006e-001  1.7163210e-001  1.7303804e-001  1.7464483e-001  1.7638552e-001  1.7839401e-001  1.8053640e-001  1.8281269e-001  1.8535677e-001  1.8810171e-001  1.9098054e-001  1.9412718e-001  1.9747466e-001  2.0102299e-001  2.0477217e-001  2.0878915e-001  2.1300698e-001  2.1903244e-001  2.2358502e-001  2.2746810e-001  2.3054778e-001  2.3503341e-001  2.3978683e-001  2.4634790e-001  2.5237336e-001  2.5833188e-001  2.6569634e-001  2.7466760e-001  2.8303630e-001  2.9307875e-001  3.0178220e-001  3.0954836e-001  3.1651112e-001  3.2514762e-001  3.3304768e-001  3.4221978e-001  3.4965119e-001  3.5701565e-001  3.6444706e-001  3.7308357e-001  3.8265737e-001  3.9196337e-001  4.0173801e-001  4.1077621e-001  4.1981442e-001  4.3005771e-001  4.4010016e-001  4.5107990e-001  4.6292998e-001  4.7404362e-001  4.8582676e-001  4.9914974e-001  5.0945998e-001  5.1950243e-001  5.3028132e-001  5.4226531e-001  5.5284335e-001  5.6422479e-001  5.7748082e-001  5.8872836e-001  5.9803436e-001  6.0720646e-001  6.1624466e-001  6.2367607e-001  6.3130833e-001  6.3820414e-001  6.4550165e-001  6.5239747e-001  6.5942718e-001  6.6679164e-001  6.7328575e-001  6.7824003e-001  6.8379685e-001  6.9082656e-001  6.9758847e-001  7.0414954e-001  7.0977331e-001  7.1519623e-001  7.2015050e-001  7.2530563e-001  7.3139804e-001  7.3715571e-001  7.4030234e-001  7.4304728e-001  7.4666256e-001  7.5027784e-001  7.5583466e-001  7.6119063e-001  7.6587711e-001  7.7036273e-001  7.7357632e-001  7.7745940e-001  7.8000348e-001  7.8482386e-001  7.8790354e-001  7.9198747e-001  7.9747734e-001  8.0256551e-001  8.0751978e-001  8.1073337e-001  8.1481729e-001  8.1977157e-001  8.2532839e-001  8.2907757e-001  8.3162165e-001  8.3396489e-001  8.3557168e-001  8.3932086e-001  8.4333784e-001  8.4809127e-001  8.5284469e-001  8.5733032e-001  8.6188289e-001  8.6523037e-001  8.6897955e-001  8.7179144e-001  8.7607622e-001  8.8163304e-001  8.8765850e-001  8.9321532e-001  8.9770095e-001  9.0392727e-001  9.0948409e-001  9.1490701e-001  9.1912483e-001  9.2434691e-001  9.2789524e-001  9.3151052e-001  9.3713429e-001  9.4161991e-001  9.4396315e-001  9.4550299e-001  9.4610554e-001  9.4931912e-001  9.5253270e-001  9.5748698e-001  9.6096836e-001  9.6277600e-001  9.6418194e-001  9.6491839e-001  9.6773027e-001  9.7147945e-001  9.7442524e-001  9.7790662e-001  9.8024986e-001  9.8272699e-001  9.8540498e-001  9.8848466e-001  9.8814991e-001  9.8975671e-001  9.9283639e-001  9.9504573e-001  9.9645167e-001  9.9832626e-001  1.0000000e+000  9.9886186e-001  9.9899576e-001  9.9993305e-001  9.9872796e-001  9.9705422e-001  9.9538047e-001  9.9276944e-001  9.8881941e-001  9.8620837e-001  9.8486938e-001  9.8286089e-001  9.7850917e-001  9.7529558e-001  9.7241675e-001  9.6913622e-001  9.6364635e-001  9.5795563e-001  9.5480899e-001  9.5166236e-001  9.4844878e-001  9.4349450e-001  9.3726819e-001  9.3017152e-001  9.2213757e-001  9.1557650e-001  9.0968493e-001  9.0138318e-001  8.9301447e-001  8.8344068e-001  8.7313043e-001  8.6409223e-001  8.5465233e-001  8.4494463e-001  8.3543778e-001  8.2606483e-001  8.1622324e-001  8.0685029e-001  7.9600445e-001  7.8448911e-001  7.7270597e-001  7.6032029e-001  7.4853715e-001  7.3621842e-001  7.2282849e-001  7.0769787e-001  6.9216555e-001  6.7663324e-001  6.6243991e-001  6.4757709e-001  6.3231257e-001  6.1731586e-001  6.0225219e-001  5.8671987e-001  5.7165620e-001  5.5706118e-001  5.4326955e-001  5.2914318e-001  5.1561935e-001  5.0142603e-001  4.8750050e-001  4.7297243e-001  4.5897996e-001  4.4498748e-001  4.3039246e-001  4.1686863e-001  4.0314396e-001  3.8955318e-001  3.7623020e-001  3.6330892e-001  3.5065544e-001  3.3706466e-001  3.2434423e-001  3.1189160e-001  2.9984066e-001  2.8899482e-001  2.7761338e-001  2.6710229e-001  2.5538610e-001  2.4467416e-001  2.3476561e-001  2.2492401e-001  2.1628751e-001  2.0718236e-001  1.9874670e-001  1.9004325e-001  1.8174149e-001  1.7357364e-001  1.6567358e-001  1.5804132e-001  1.5060991e-001  1.4337935e-001  1.3634964e-001  1.2958772e-001  1.2295971e-001  1.1653254e-001  1.1030623e-001  1.0428076e-001  9.8389192e-002  9.2698472e-002  8.7208602e-002  8.1785681e-002  7.6630558e-002  7.1542386e-002  6.6655062e-002  6.1901638e-002  5.7282112e-002  5.2863436e-002  4.8525099e-002  4.4360832e-002  4.0337158e-002  3.6467469e-002  3.2751764e-002  2.9190043e-002  2.5782307e-002  2.2548639e-002  1.9475650e-002  1.6590121e-002  1.3885355e-002  1.1381439e-002  9.0850662e-003  7.0096274e-003  5.1685122e-003  3.5818058e-003  2.2562029e-003  1.2117885e-003  4.7534245e-004  6.6949640e-005  0.0000000e+000  3.0127338e-004  1.0042446e-003  2.1289986e-003  3.7090101e-003  5.7777540e-003  8.3620101e-003
  0.0000000e+000  2.5674762e-001  2.5570243e-001  2.5465724e-001  2.5355057e-001  2.5238242e-001  2.5121426e-001  2.4998463e-001  2.4869351e-001  2.4740240e-001  2.4611128e-001  2.4482017e-001  2.4352905e-001  2.4217645e-001  2.4088534e-001  2.3959422e-001  2.3836459e-001  2.3713495e-001  2.3596680e-001  2.3479865e-001  2.3369198e-001  2.3270827e-001  2.3172456e-001  2.3080234e-001  2.3000307e-001  2.2932678e-001  2.2871196e-001  2.2815862e-001  2.2778973e-001  2.2748232e-001  2.2729788e-001  2.2729788e-001  2.2742084e-001  2.2766677e-001  2.2809714e-001  2.2871196e-001  2.2944974e-001  2.3037196e-001  2.3147864e-001  2.3276975e-001  2.3424531e-001  2.3596680e-001  2.3787273e-001  2.3996311e-001  2.4229942e-001  2.4488165e-001  2.4764832e-001  2.5066093e-001  2.5391946e-001  2.5742392e-001  2.6234245e-001  2.6670765e-001  2.7138026e-001  2.7586843e-001  2.8011067e-001  2.8410698e-001  2.8933292e-001  2.9400553e-001  2.9818629e-001  3.0304334e-001  3.1054411e-001  3.1687673e-001  3.2345527e-001  3.3071011e-001  3.3722717e-001  3.4515832e-001  3.5567169e-001  3.6477098e-001  3.7368583e-001  3.8456809e-001  3.9440516e-001  4.0454965e-001  4.1389487e-001  4.2274823e-001  4.3086382e-001  4.4223793e-001  4.5385798e-001  4.6578543e-001  4.7808177e-001  4.8957885e-001  5.0169075e-001  5.1503228e-001  5.2837381e-001  5.4269905e-001  5.5659391e-001  5.6975100e-001  5.8204734e-001  5.9329849e-001  6.0571780e-001  6.1856748e-001  6.2975715e-001  6.4033200e-001  6.5244390e-001  6.6314172e-001  6.7396250e-001  6.8595143e-001  6.9744851e-001  7.0820781e-001  7.1773747e-001  7.2788196e-001  7.3642791e-001  7.4565017e-001  7.5462650e-001  7.6378727e-001  7.7227175e-001  7.8026437e-001  7.8844144e-001  7.9624962e-001  8.0209038e-001  8.0842299e-001  8.1389487e-001  8.1807562e-001  8.2330157e-001  8.2969567e-001  8.3572087e-001  8.4033200e-001  8.4568091e-001  8.5053796e-001  8.5484168e-001  8.5853059e-001  8.6209653e-001  8.6510913e-001  8.6916692e-001  8.7230249e-001  8.7439287e-001  8.7488472e-001  8.7506917e-001  8.7691362e-001  8.7765140e-001  8.8054104e-001  8.8435291e-001  8.8711958e-001  8.8933292e-001  8.9166923e-001  8.9400553e-001  8.9732555e-001  8.9984630e-001  9.0236705e-001  9.0654780e-001  9.1134338e-001  9.1546265e-001  9.1853674e-001  9.2241008e-001  9.2634491e-001  9.2984937e-001  9.3415309e-001  9.3808792e-001  9.4140793e-001  9.4521980e-001  9.4890870e-001  9.5229019e-001  9.5431909e-001  9.5683984e-001  9.5899170e-001  9.6163541e-001  9.6446357e-001  9.6772210e-001  9.7018137e-001  9.7245619e-001  9.7559176e-001  9.7995696e-001  9.8272364e-001  9.8462957e-001  9.8475254e-001  9.8616662e-001  9.8684291e-001  9.8856440e-001  9.8960959e-001  9.8850292e-001  9.8856440e-001  9.8967107e-001  9.9188441e-001  9.9360590e-001  9.9440516e-001  9.9465109e-001  9.9452813e-001  9.9563480e-001  9.9760221e-001  9.9840148e-001  1.0000000e+000  9.9907777e-001  9.9815555e-001  9.9858592e-001  9.9852444e-001  9.9852444e-001  9.9833999e-001  9.9784814e-001  9.9698740e-001  9.9686443e-001  9.9692591e-001  9.9680295e-001  9.9575776e-001  9.9366738e-001  9.9090071e-001  9.8856440e-001  9.8727329e-001  9.8383031e-001  9.8167845e-001  9.8001844e-001  9.7780510e-001  9.7602213e-001  9.7307101e-001  9.7067322e-001  9.6544728e-001  9.6022133e-001  9.5634799e-001  9.5075315e-001  9.4571165e-001  9.4196127e-001  9.3759607e-001  9.3181678e-001  9.2456194e-001  9.1865970e-001  9.1134338e-001  9.0427298e-001  8.9726406e-001  8.8877959e-001  8.7937289e-001  8.6984322e-001  8.5889948e-001  8.4783277e-001  8.3559791e-001  8.2526898e-001  8.1315709e-001  8.0049185e-001  7.9083923e-001  7.7878881e-001  7.6483246e-001  7.5247464e-001  7.4030126e-001  7.2763603e-001  7.1300338e-001  6.9855518e-001  6.8570550e-001  6.7181064e-001  6.5797725e-001  6.4291423e-001  6.2822010e-001  6.1494006e-001  6.0079926e-001  5.8585921e-001  5.7251768e-001  5.5862281e-001  5.4454350e-001  5.3132493e-001  5.1699969e-001  5.0224408e-001  4.8736551e-001  4.7285583e-001  4.5982170e-001  4.4721795e-001  4.3492161e-001  4.2287120e-001  4.1106671e-001  3.9803259e-001  3.8604365e-001  3.7325546e-001  3.5960652e-001  3.4841685e-001  3.3716569e-001  3.2616047e-001  3.1435598e-001  3.0378113e-001  2.9050108e-001  2.7814325e-001  2.6756840e-001  2.5631725e-001  2.4574239e-001  2.3621273e-001  2.2612973e-001  2.1604673e-001  2.0633262e-001  1.9778666e-001  1.8973255e-001  1.8112512e-001  1.7276360e-001  1.6458654e-001  1.5665540e-001  1.4903166e-001  1.4153089e-001  1.3433753e-001  1.2732862e-001  1.2062711e-001  1.1404857e-001  1.0777744e-001  1.0169075e-001  9.5849985e-002  9.0193667e-002  8.4783277e-002  7.9557332e-002  7.4577313e-002  6.9781740e-002  6.5170612e-002  6.0805410e-002  5.6563172e-002  5.2566861e-002  4.8754995e-002  4.5127575e-002  4.1684599e-002  3.8364587e-002  3.5290501e-002  3.2339379e-002  2.9511220e-002  2.6928989e-002  2.4408239e-002  2.2071934e-002  1.9920074e-002  1.7829696e-002  1.5923763e-002  1.4079311e-002  1.2419305e-002  1.0820781e-002  9.3452198e-003  7.9926222e-003  6.7015063e-003  5.5333538e-003  4.4266831e-003  3.4429757e-003  2.4592684e-003  1.5985244e-003  7.3778051e-004  0.0000000e+000
  0.0000000e+000  2.6272723e-001  2.5967970e-001  2.5708931e-001  2.5487985e-001  2.5297515e-001  2.5137520e-001  2.5008000e-001  2.4893718e-001  2.4802292e-001  2.4718485e-001  2.4657534e-001  2.4604203e-001  2.4558490e-001  2.4520396e-001  2.4489920e-001  2.4459445e-001  2.4428970e-001  2.4406113e-001  2.4383257e-001  2.4360400e-001  2.4337544e-001  2.4314688e-001  2.4291831e-001  2.4276593e-001  2.4253737e-001  2.4238499e-001  2.4215643e-001  2.4208024e-001  2.4192787e-001  2.4192787e-001  2.4192787e-001  2.4200405e-001  2.4215643e-001  2.4246118e-001  2.4284212e-001  2.4329925e-001  2.4398495e-001  2.4482301e-001  2.4581346e-001  2.4695628e-001  2.4832767e-001  2.4992762e-001  2.5183233e-001  2.5388941e-001  2.5632743e-001  2.5899401e-001  2.6196535e-001  2.6524144e-001  2.6882228e-001  2.7301263e-001  2.7773630e-001  2.8299328e-001  2.8977403e-001  2.9564051e-001  3.0196413e-001  3.0988770e-001  3.1720176e-001  3.2664909e-001  3.3548692e-001  3.4257242e-001  3.5064836e-001  3.5895287e-001  3.6718119e-001  3.7487619e-001  3.8432353e-001  3.9331373e-001  4.0199918e-001  4.1236077e-001  4.2310330e-001  4.3399820e-001  4.4702638e-001  4.5906410e-001  4.7148277e-001  4.8169199e-001  4.9182501e-001  5.0325323e-001  5.1567190e-001  5.2809057e-001  5.4043305e-001  5.5254697e-001  5.6420376e-001  5.7593673e-001  5.8805065e-001  6.0206927e-001  6.1631646e-001  6.2858275e-001  6.4122998e-001  6.5273439e-001  6.6378168e-001  6.7650510e-001  6.8747619e-001  6.9936154e-001  7.1071358e-001  7.2092279e-001  7.2937968e-001  7.4050315e-001  7.4956954e-001  7.5703598e-001  7.6488336e-001  7.7334024e-001  7.8118762e-001  7.8812074e-001  7.9505387e-001  8.0099654e-001  8.0754872e-001  8.1417709e-001  8.2156734e-001  8.2720527e-001  8.3330032e-001  8.3703354e-001  8.4168102e-001  8.4533805e-001  8.4808082e-001  8.5021409e-001  8.5242355e-001  8.5516632e-001  8.5798528e-001  8.6080424e-001  8.6194706e-001  8.6415652e-001  8.6697548e-001  8.6849925e-001  8.7223247e-001  8.7459430e-001  8.7703232e-001  8.7962272e-001  8.7985128e-001  8.8068935e-001  8.8297500e-001  8.8457495e-001  8.8625109e-001  8.8754628e-001  8.8922242e-001  8.9059381e-001  8.9074619e-001  8.9196520e-001  8.9417465e-001  8.9585079e-001  8.9623173e-001  8.9798406e-001  8.9897451e-001  9.0072683e-001  9.0255535e-001  9.0522194e-001  9.0727902e-001  9.1116461e-001  9.1520258e-001  9.2000244e-001  9.2434516e-001  9.2823076e-001  9.3074497e-001  9.3447819e-001  9.3828760e-001  9.4285888e-001  9.4567785e-001  9.4887775e-001  9.5329666e-001  9.5535374e-001  9.5824889e-001  9.5878221e-001  9.6038216e-001  9.6365825e-001  9.6647721e-001  9.7028662e-001  9.7241989e-001  9.7470553e-001  9.7706737e-001  9.7752449e-001  9.7805781e-001  9.7714355e-001  9.7973395e-001  9.8323861e-001  9.8506712e-001  9.8651470e-001  9.8735277e-001  9.8826702e-001  9.8963841e-001  9.9123836e-001  9.9268594e-001  9.9436208e-001  9.9466683e-001  9.9489539e-001  9.9634297e-001  9.9580965e-001  9.9619059e-001  9.9779054e-001  9.9779054e-001  1.0000000e+000  9.9969525e-001  9.9855243e-001  9.9740960e-001  9.9748579e-001  9.9573346e-001  9.9321925e-001  9.9078123e-001  9.8872415e-001  9.8643851e-001  9.8285767e-001  9.7897207e-001  9.7470553e-001  9.7097231e-001  9.6792479e-001  9.6434394e-001  9.5878221e-001  9.5306810e-001  9.4605879e-001  9.4019230e-001  9.3386868e-001  9.2769744e-001  9.2068813e-001  9.1367882e-001  9.0659332e-001  8.9966020e-001  8.9120332e-001  8.8160361e-001  8.7230865e-001  8.6331845e-001  8.5394731e-001  8.4549042e-001  8.3505265e-001  8.2385299e-001  8.1234858e-001  7.9985372e-001  7.9017782e-001  7.7920673e-001  7.6663568e-001  7.5429320e-001  7.4172216e-001  7.2930349e-001  7.1551343e-001  7.0210432e-001  6.8968565e-001  6.7703841e-001  6.6347692e-001  6.4953449e-001  6.3635394e-001  6.2355433e-001  6.0930714e-001  5.9536471e-001  5.8172703e-001  5.6763222e-001  5.5567068e-001  5.4134731e-001  5.2793820e-001  5.1407195e-001  4.9974858e-001  4.8572996e-001  4.7285416e-001  4.6020693e-001  4.4794063e-001  4.3559815e-001  4.2295092e-001  4.1037987e-001  3.9780883e-001  3.8569491e-001  3.7266674e-001  3.6192421e-001  3.5102930e-001  3.3769637e-001  3.2558246e-001  3.1392567e-001  3.0303076e-001  2.9312630e-001  2.8200283e-001  2.7004129e-001  2.5929876e-001  2.5068950e-001  2.4223262e-001  2.3164246e-001  2.2158563e-001  2.1168117e-001  2.0223384e-001  1.9309126e-001  1.8471056e-001  1.7648224e-001  1.6863486e-001  1.6096271e-001  1.5358008e-001  1.4645649e-001  1.3959956e-001  1.3299404e-001  1.2664757e-001  1.2055252e-001  1.1470889e-001  1.0910144e-001  1.0374541e-001  9.8617947e-002  9.3726667e-002  8.9056334e-002  8.4606945e-002  8.0370884e-002  7.6340531e-002  7.2508266e-002  6.8866473e-002  6.5399912e-002  6.2108583e-002  5.8977250e-002  5.6005912e-002  5.3164094e-002  5.0467033e-002  4.7876636e-002  4.5400521e-002  4.3023451e-002  4.0722568e-002  3.8497874e-002  3.6326512e-002  3.4200862e-002  3.2098069e-002  3.0010514e-002  2.7922959e-002  2.5812547e-002  2.3679278e-002  2.1485060e-002  1.9222271e-002  1.6883295e-002  1.4437655e-002  1.1862496e-002  9.1578161e-003  6.2931415e-003  3.2456154e-003  0.0000000e+000
  0.0000000e+000  2.5808862e-001  2.5624964e-001  2.5441067e-001  2.5268663e-001  2.5096259e-001  2.4929602e-001  2.4774438e-001  2.4619275e-001  2.4469858e-001  2.4320441e-001  2.4182518e-001  2.4050342e-001  2.3918166e-001  2.3797483e-001  2.3682547e-001  2.3567611e-001  2.3464169e-001  2.3360726e-001  2.3268778e-001  2.3188323e-001  2.3107867e-001  2.3038906e-001  2.2975691e-001  2.2923970e-001  2.2883742e-001  2.2849262e-001  2.2826274e-001  2.2809034e-001  2.2809034e-001  2.2820528e-001  2.2843515e-001  2.2877996e-001  2.2923970e-001  2.2987185e-001  2.3061893e-001  2.3153842e-001  2.3263031e-001  2.3383714e-001  2.3521637e-001  2.3676800e-001  2.3854951e-001  2.4044595e-001  2.4251480e-001  2.4481352e-001  2.4728464e-001  2.4998563e-001  2.5285903e-001  2.5590483e-001  2.5918051e-001  2.6285846e-001  2.6682375e-001  2.7107637e-001  2.7567381e-001  2.8044365e-001  2.8504109e-001  2.8940865e-001  2.9331648e-001  2.9722430e-001  3.0279869e-001  3.0825815e-001  3.1429228e-001  3.2003908e-001  3.2567094e-001  3.3227975e-001  3.3992299e-001  3.4791104e-001  3.5515200e-001  3.6204816e-001  3.6900178e-001  3.7601287e-001  3.8354118e-001  3.9221884e-001  4.0106890e-001  4.0940176e-001  4.1848170e-001  4.2767657e-001  4.3761853e-001  4.4577898e-001  4.5416930e-001  4.6232975e-001  4.7232918e-001  4.8135165e-001  4.9152348e-001  5.0146543e-001  5.1238435e-001  5.2129188e-001  5.3094650e-001  5.4002644e-001  5.4801448e-001  5.5600253e-001  5.6468019e-001  5.7324292e-001  5.8082869e-001  5.8841446e-001  5.9657491e-001  6.0427562e-001  6.1191886e-001  6.1984943e-001  6.2709040e-001  6.3496351e-001  6.4289409e-001  6.5042239e-001  6.5904258e-001  6.6599621e-001  6.7214528e-001  6.8007586e-001  6.8800644e-001  6.9587955e-001  7.0283317e-001  7.0961439e-001  7.1559106e-001  7.2151026e-001  7.2754439e-001  7.3340613e-001  7.3731395e-001  7.4208379e-001  7.4702603e-001  7.5122119e-001  7.5512902e-001  7.5978392e-001  7.6346187e-001  7.6777197e-001  7.7231194e-001  7.7644963e-001  7.7926556e-001  7.8265617e-001  7.8736854e-001  7.9029941e-001  7.9374749e-001  7.9777024e-001  8.0006896e-001  8.0213781e-001  8.0581576e-001  8.0811448e-001  8.1001092e-001  8.1357393e-001  8.1730935e-001  8.2075743e-001  8.2523993e-001  8.2966496e-001  8.3414746e-001  8.3719326e-001  8.4225045e-001  8.4598586e-001  8.4931900e-001  8.5328429e-001  8.5742199e-001  8.6155968e-001  8.6696167e-001  8.7109936e-001  8.7489225e-001  8.8006436e-001  8.8454687e-001  8.8954658e-001  8.9517844e-001  8.9891386e-001  9.0362623e-001  9.0816620e-001  9.1305097e-001  9.1879777e-001  9.2253319e-001  9.2649848e-001  9.3069364e-001  9.3448652e-001  9.3781967e-001  9.4109534e-001  9.4569278e-001  9.4862364e-001  9.5230159e-001  9.5586461e-001  9.5833573e-001  9.5977243e-001  9.6224355e-001  9.6511695e-001  9.6913970e-001  9.7333487e-001  9.7735762e-001  9.7971381e-001  9.8218493e-001  9.8465605e-001  9.8712718e-001  9.8925349e-001  9.9149474e-001  9.9287397e-001  9.9448308e-001  9.9568990e-001  9.9701167e-001  9.9867824e-001  9.9902304e-001  9.9994253e-001  1.0000000e+000  9.9954026e-001  9.9913798e-001  9.9752888e-001  9.9546003e-001  9.9390840e-001  9.9201195e-001  9.9017298e-001  9.8885122e-001  9.8615022e-001  9.8408137e-001  9.8264468e-001  9.8046089e-001  9.7569105e-001  9.7028906e-001  9.6523188e-001  9.5971496e-001  9.5494512e-001  9.5040515e-001  9.4385380e-001  9.3563588e-001  9.2845239e-001  9.2161370e-001  9.1408540e-001  9.0603988e-001  8.9770703e-001  8.8753520e-001  8.7782311e-001  8.6776622e-001  8.5707718e-001  8.4495144e-001  8.3363025e-001  8.2058502e-001  8.0696512e-001  7.9466697e-001  7.8167921e-001  7.6736969e-001  7.5294523e-001  7.3811850e-001  7.2271709e-001  7.0800529e-001  6.9450032e-001  6.8024826e-001  6.6501925e-001  6.5030745e-001  6.3576806e-001  6.2036665e-001  6.0605712e-001  5.9123039e-001  5.7623125e-001  5.6146198e-001  5.4766967e-001  5.3364749e-001  5.2042986e-001  5.0703983e-001  4.9319005e-001  4.8002988e-001  4.6773174e-001  4.5405436e-001  4.4198609e-001  4.2934314e-001  4.1721740e-001  4.0618355e-001  3.9371300e-001  3.8129993e-001  3.6940406e-001  3.5745072e-001  3.4693408e-001  3.3567036e-001  3.2360209e-001  3.1228090e-001  3.0141946e-001  2.9142003e-001  2.8073099e-001  2.7084650e-001  2.6067467e-001  2.5010057e-001  2.4096316e-001  2.3274524e-001  2.2423999e-001  2.1579220e-001  2.0694213e-001  1.9774726e-001  1.8912706e-001  1.8067927e-001  1.7240388e-001  1.6430090e-001  1.5642779e-001  1.4872708e-001  1.4119878e-001  1.3384288e-001  1.2671686e-001  1.1976323e-001  1.1303948e-001  1.0648813e-001  1.0016666e-001  9.4017585e-002  8.8098385e-002  8.2409057e-002  7.6892133e-002  7.1547612e-002  6.6490432e-002  6.1605655e-002  5.6893282e-002  5.2468249e-002  4.8158152e-002  4.4135395e-002  4.0285041e-002  3.6664560e-002  3.3216482e-002  2.9940808e-002  2.6895006e-002  2.4079076e-002  2.1378082e-002  1.8906959e-002  1.6665709e-002  1.4539394e-002  1.2585484e-002  1.0803977e-002  9.2523418e-003  7.7581748e-003  6.4938797e-003  5.2870525e-003  4.3100971e-003  3.3906097e-003  2.5860583e-003  1.8964427e-003  1.3217631e-003  8.0455146e-004  3.4480777e-004  0.0000000e+000
  0.0000000e+000  2.5851223e-001  2.5961058e-001  2.6015976e-001  2.6030954e-001  2.6000999e-001  2.5936096e-001  2.5841238e-001  2.5721418e-001  2.5576635e-001  2.5411882e-001  2.5232152e-001  2.5042436e-001  2.4842736e-001  2.4638043e-001  2.4428357e-001  2.4223665e-001  2.4018972e-001  2.3819271e-001  2.3624563e-001  2.3439840e-001  2.3270095e-001  2.3105342e-001  2.2960559e-001  2.2830754e-001  2.2715926e-001  2.2621068e-001  2.2546181e-001  2.2491263e-001  2.2456316e-001  2.2441338e-001  2.2451323e-001  2.2481278e-001  2.2536196e-001  2.2616076e-001  2.2715926e-001  2.2840739e-001  2.2990514e-001  2.3160260e-001  2.3359960e-001  2.3579631e-001  2.3819271e-001  2.4088867e-001  2.4378432e-001  2.4687968e-001  2.5022466e-001  2.5376935e-001  2.5756365e-001  2.6155766e-001  2.6575137e-001  2.6919621e-001  2.7363954e-001  2.7723415e-001  2.8187718e-001  2.8686970e-001  2.9086370e-001  2.9600599e-001  3.0084873e-001  3.0564154e-001  3.1158263e-001  3.1892162e-001  3.2451323e-001  3.3145282e-001  3.3939091e-001  3.4712931e-001  3.5491762e-001  3.6480280e-001  3.7408887e-001  3.8197703e-001  3.8981528e-001  3.9915127e-001  4.0793809e-001  4.1647529e-001  4.2661008e-001  4.3614578e-001  4.4563155e-001  4.5451822e-001  4.6530205e-001  4.7693460e-001  4.8771842e-001  4.9945082e-001  5.1118323e-001  5.2356465e-001  5.3619571e-001  5.4867698e-001  5.6080879e-001  5.7234149e-001  5.8477284e-001  5.9795307e-001  6.1018472e-001  6.2161757e-001  6.3325012e-001  6.4538193e-001  6.5806291e-001  6.6909636e-001  6.7888168e-001  6.8821767e-001  6.9580629e-001  7.0394408e-001  7.1158263e-001  7.1817274e-001  7.2601098e-001  7.3305042e-001  7.4023964e-001  7.4633050e-001  7.5147279e-001  7.5736395e-001  7.6340489e-001  7.6889666e-001  7.7353969e-001  7.7728407e-001  7.8172741e-001  7.8552172e-001  7.8976535e-001  7.9276086e-001  7.9500749e-001  7.9720419e-001  7.9895157e-001  8.0154768e-001  8.0379431e-001  8.0529206e-001  8.0579131e-001  8.0619071e-001  8.0703944e-001  8.0838742e-001  8.0883674e-001  8.1083375e-001  8.1357963e-001  8.1607589e-001  8.1892162e-001  8.2131802e-001  8.2276585e-001  8.2491263e-001  8.2666001e-001  8.2805791e-001  8.2985522e-001  8.3245132e-001  8.3539690e-001  8.3949076e-001  8.4323515e-001  8.4633050e-001  8.5012481e-001  8.5307039e-001  8.5686470e-001  8.6080879e-001  8.6345482e-001  8.6625062e-001  8.7029456e-001  8.7378932e-001  8.7913130e-001  8.8402396e-001  8.8861707e-001  8.9365951e-001  8.9810285e-001  9.0299551e-001  9.0868697e-001  9.1337993e-001  9.1747379e-001  9.2351473e-001  9.2965552e-001  9.3399900e-001  9.3679481e-001  9.4093859e-001  9.4518223e-001  9.4947579e-001  9.5252122e-001  9.5551672e-001  9.5756365e-001  9.5961058e-001  9.6215676e-001  9.6370444e-001  9.6615077e-001  9.6929606e-001  9.7294059e-001  9.7493759e-001  9.7683475e-001  9.7988018e-001  9.8347479e-001  9.8652022e-001  9.8881677e-001  9.9061408e-001  9.9186221e-001  9.9246131e-001  9.9480779e-001  9.9630554e-001  9.9760359e-001  9.9900150e-001  1.0000000e+000  9.9990015e-001  9.9975037e-001  9.9795307e-001  9.9725412e-001  9.9670494e-001  9.9345981e-001  9.9166251e-001  9.8996505e-001  9.8846730e-001  9.8602097e-001  9.8317524e-001  9.7988018e-001  9.7548677e-001  9.7139291e-001  9.6769845e-001  9.6210684e-001  9.5626560e-001  9.4972541e-001  9.4363455e-001  9.3809286e-001  9.3190215e-001  9.2536196e-001  9.1812282e-001  9.1093360e-001  9.0344483e-001  8.9595607e-001  8.8796805e-001  8.7883175e-001  8.6959561e-001  8.6035946e-001  8.5022466e-001  8.3994009e-001  8.3045432e-001  8.2066900e-001  8.1068397e-001  7.9905142e-001  7.8681977e-001  7.7513729e-001  7.6225662e-001  7.4957564e-001  7.3724413e-001  7.2446331e-001  7.1163255e-001  6.9965052e-001  6.8731902e-001  6.7523714e-001  6.6245632e-001  6.4742886e-001  6.3310035e-001  6.1997004e-001  6.0644034e-001  5.9161258e-001  5.7743385e-001  5.6355467e-001  5.5062406e-001  5.3769346e-001  5.2441338e-001  5.1208188e-001  4.9905142e-001  4.8542187e-001  4.7224164e-001  4.5891163e-001  4.4518223e-001  4.3265102e-001  4.2031952e-001  4.0818772e-001  3.9605592e-001  3.8347479e-001  3.7044433e-001  3.5771343e-001  3.4677983e-001  3.3599601e-001  3.2436345e-001  3.1228158e-001  3.0109835e-001  2.9061408e-001  2.7993010e-001  2.7004493e-001  2.6070894e-001  2.5127309e-001  2.4258612e-001  2.3369945e-001  2.2486271e-001  2.1667499e-001  2.0848727e-001  2.0104843e-001  1.9316026e-001  1.8542187e-001  1.7793310e-001  1.7059411e-001  1.6345482e-001  1.5651523e-001  1.4972541e-001  1.4313530e-001  1.3669496e-001  1.3045432e-001  1.2436345e-001  1.1842237e-001  1.1263105e-001  1.0703944e-001  1.0154768e-001  9.6205691e-002  9.1013480e-002  8.5971043e-002  8.1028457e-002  7.6235647e-002  7.1592611e-002  6.7049426e-002  6.2656016e-002  5.8362456e-002  5.4218672e-002  5.0174738e-002  4.6280579e-002  4.2536196e-002  3.8891663e-002  3.5346980e-002  3.1952072e-002  2.8706940e-002  2.5611583e-002  2.2616076e-002  1.9820270e-002  1.7124314e-002  1.4578133e-002  1.2231653e-002  1.0084873e-002  8.0878682e-003  6.2905642e-003  4.6929606e-003  3.2950574e-003  2.0968547e-003  1.1982027e-003  4.9925112e-004  9.9850225e-005  0.0000000e+000
  0.0000000e+000  2.4741764e-001  2.4899424e-001  2.5029901e-001  2.5138632e-001  2.5231054e-001  2.5301729e-001  2.5356094e-001  2.5394150e-001  2.5415896e-001  2.5426770e-001  2.5421333e-001  2.5410460e-001  2.5388714e-001  2.5361531e-001  2.5328912e-001  2.5285419e-001  2.5241927e-001  2.5198434e-001  2.5149505e-001  2.5100576e-001  2.5057084e-001  2.5013591e-001  2.4970099e-001  2.4937480e-001  2.4904860e-001  2.4883114e-001  2.4872241e-001  2.4866804e-001  2.4872241e-001  2.4888551e-001  2.4921170e-001  2.4964662e-001  2.5024464e-001  2.5095140e-001  2.5182125e-001  2.5290856e-001  2.5415896e-001  2.5557247e-001  2.5720344e-001  2.5899750e-001  2.6106339e-001  2.6329238e-001  2.6573883e-001  2.6845711e-001  2.7139285e-001  2.7454605e-001  2.7791671e-001  2.8155920e-001  2.8547352e-001  2.8944221e-001  2.9368272e-001  2.9803197e-001  3.0265304e-001  3.0792650e-001  3.1396107e-001  3.2140916e-001  3.2776992e-001  3.3326085e-001  3.3918669e-001  3.4489507e-001  3.5109275e-001  3.5843210e-001  3.6604327e-001  3.7436120e-001  3.8246167e-001  3.8936610e-001  3.9735783e-001  4.0649125e-001  4.1633141e-001  4.2606285e-001  4.3432641e-001  4.4465587e-001  4.5427857e-001  4.6542351e-001  4.7526367e-001  4.8510384e-001  4.9521583e-001  5.0728498e-001  5.1853865e-001  5.2962923e-001  5.4256823e-001  5.5447429e-001  5.6643471e-001  5.7790584e-001  5.8954007e-001  6.0193541e-001  6.1329781e-001  6.2384473e-001  6.3417419e-001  6.4531913e-001  6.5494183e-001  6.6532565e-001  6.7603566e-001  6.8489725e-001  6.9283462e-001  7.0055453e-001  7.0968794e-001  7.1865826e-001  7.2643253e-001  7.3404371e-001  7.4121996e-001  7.4834185e-001  7.5578993e-001  7.6307492e-001  7.6927259e-001  7.7677504e-001  7.8319017e-001  7.8955094e-001  7.9493313e-001  8.0020659e-001  8.0504512e-001  8.0923127e-001  8.1358052e-001  8.1852778e-001  8.2195281e-001  8.2526911e-001  8.2863977e-001  8.3206480e-001  8.3532674e-001  8.3853430e-001  8.4141568e-001  8.4500381e-001  8.4826574e-001  8.5044036e-001  8.5141894e-001  8.5250625e-001  8.5277808e-001  8.5348483e-001  8.5549636e-001  8.5560509e-001  8.5565945e-001  8.5604001e-001  8.5734479e-001  8.6060672e-001  8.6337936e-001  8.6653256e-001  8.6919648e-001  8.7191475e-001  8.7425247e-001  8.7740568e-001  8.8164619e-001  8.8632163e-001  8.9050777e-001  8.9355225e-001  8.9654235e-001  9.0067413e-001  9.0611069e-001  9.1176471e-001  9.1605958e-001  9.2149614e-001  9.2638904e-001  9.3073828e-001  9.3438078e-001  9.3731652e-001  9.4199195e-001  9.4639556e-001  9.5096227e-001  9.5514842e-001  9.5998695e-001  9.6487985e-001  9.6879417e-001  9.7091443e-001  9.7346961e-001  9.7537240e-001  9.7689464e-001  9.7857997e-001  9.8037404e-001  9.8282048e-001  9.8488638e-001  9.8695227e-001  9.8755029e-001  9.8988801e-001  9.9233446e-001  9.9543329e-001  9.9717299e-001  9.9826030e-001  9.9978254e-001  9.9972817e-001  9.9956508e-001  9.9940198e-001  1.0000000e+000  9.9934761e-001  9.9771665e-001  9.9662934e-001  9.9472654e-001  9.9304121e-001  9.8994237e-001  9.8733283e-001  9.8439709e-001  9.8086332e-001  9.7787322e-001  9.7499185e-001  9.7211047e-001  9.6884854e-001  9.6493422e-001  9.6216157e-001  9.5868218e-001  9.5509405e-001  9.5210395e-001  9.4797216e-001  9.4460150e-001  9.4128520e-001  9.3628357e-001  9.3182560e-001  9.2709579e-001  9.2203980e-001  9.1654887e-001  9.1007937e-001  9.0447972e-001  8.9866261e-001  8.9289986e-001  8.8795259e-001  8.8175492e-001  8.7506796e-001  8.6892465e-001  8.6191149e-001  8.5391976e-001  8.4598239e-001  8.3674024e-001  8.2581277e-001  8.1428727e-001  8.0352289e-001  7.9139937e-001  7.7981951e-001  7.6785908e-001  7.5383277e-001  7.4143743e-001  7.2925954e-001  7.1713602e-001  7.0533870e-001  6.9223660e-001  6.7918887e-001  6.6527128e-001  6.5195172e-001  6.3874089e-001  6.2520387e-001  6.1144939e-001  5.9742307e-001  5.8312493e-001  5.6920735e-001  5.5556160e-001  5.4251386e-001  5.2957486e-001  5.1473307e-001  5.0005437e-001  4.8591932e-001  4.7200174e-001  4.5786670e-001  4.4394911e-001  4.2965097e-001  4.1687507e-001  4.0426226e-001  3.9181255e-001  3.8066761e-001  3.7012069e-001  3.5881266e-001  3.4701533e-001  3.3489181e-001  3.2374687e-001  3.1314559e-001  3.0292487e-001  2.9324780e-001  2.8313581e-001  2.7220833e-001  2.6215070e-001  2.5182125e-001  2.4306839e-001  2.3507666e-001  2.2719365e-001  2.1833206e-001  2.0876373e-001  1.9935849e-001  1.9082309e-001  1.8217897e-001  1.7364358e-001  1.6532565e-001  1.5722518e-001  1.4934218e-001  1.4162227e-001  1.3411982e-001  1.2683484e-001  1.1982168e-001  1.1297162e-001  1.0639339e-001  1.0008698e-001  9.3998043e-002  8.8126563e-002  8.2526911e-002  7.7199087e-002  7.2088725e-002  6.7195825e-002  6.2629118e-002  5.8279874e-002  5.4202457e-002  5.0342503e-002  4.6700011e-002  4.3329347e-002  4.0176144e-002  3.7294770e-002  3.4576492e-002  3.2075677e-002  2.9792324e-002  2.7672067e-002  2.5769273e-002  2.3975209e-002  2.2344243e-002  2.0876373e-002  1.9462868e-002  1.8158095e-002  1.6962053e-002  1.5766011e-002  1.4624334e-002  1.3428292e-002  1.2232250e-002  1.0927476e-002  9.5683375e-003  8.0461020e-003  6.4151354e-003  4.5123410e-003  2.4464499e-003  0.0000000e+000
  0.0000000e+000  1.5127590e-001  1.5337432e-001  1.5508674e-001  1.5644826e-001  1.5749396e-001  1.5825192e-001  1.5875021e-001  1.5900988e-001  1.5907304e-001  1.5895374e-001  1.5868705e-001  1.5828000e-001  1.5777469e-001  1.5717113e-001  1.5651143e-001  1.5580259e-001  1.5506569e-001  1.5432177e-001  1.5357785e-001  1.5286200e-001  1.5218124e-001  1.5155662e-001  1.5099517e-001  1.5051794e-001  1.5012492e-001  1.4983016e-001  1.4965471e-001  1.4959856e-001  1.4966874e-001  1.4987929e-001  1.5023019e-001  1.5074252e-001  1.5140924e-001  1.5223738e-001  1.5324097e-001  1.5441300e-001  1.5576750e-001  1.5729746e-001  1.5901690e-001  1.6092583e-001  1.6301724e-001  1.6529813e-001  1.6777553e-001  1.7043541e-001  1.7329880e-001  1.7634467e-001  1.7958705e-001  1.8301892e-001  1.8663326e-001  1.9098450e-001  1.9464095e-001  1.9783420e-001  2.0185559e-001  2.0544888e-001  2.0925973e-001  2.1516198e-001  2.2070631e-001  2.2709281e-001  2.3298804e-001  2.3965527e-001  2.4611195e-001  2.5193701e-001  2.5748133e-001  2.6246421e-001  2.6779799e-001  2.7425467e-001  2.8127281e-001  2.8737859e-001  2.9355454e-001  2.9944978e-001  3.0639773e-001  3.1320532e-001  3.2120600e-001  3.2899613e-001  3.3741789e-001  3.4534838e-001  3.5369996e-001  3.6415698e-001  3.7264892e-001  3.8135141e-001  3.8949245e-001  3.9875639e-001  4.0837123e-001  4.1763517e-001  4.2725001e-001  4.3637359e-001  4.4542698e-001  4.5476110e-001  4.6346359e-001  4.7097299e-001  4.8030711e-001  4.8851833e-001  4.9722082e-001  5.0585312e-001  5.1399416e-001  5.2164393e-001  5.2922351e-001  5.3624165e-001  5.4403178e-001  5.5133064e-001  5.5792769e-001  5.6375274e-001  5.7013924e-001  5.7596429e-001  5.8122789e-001  5.8733367e-001  5.9540453e-001  6.0291393e-001  6.0937061e-001  6.1442367e-001  6.1884510e-001  6.2389815e-001  6.2895121e-001  6.3407445e-001  6.3723261e-001  6.4032059e-001  6.4319802e-001  6.4670709e-001  6.5077761e-001  6.5505867e-001  6.5990118e-001  6.6404188e-001  6.6790186e-001  6.7077929e-001  6.7414800e-001  6.7709562e-001  6.8088541e-001  6.8600865e-001  6.9028971e-001  6.9450059e-001  6.9639549e-001  6.9927292e-001  7.0397507e-001  7.0839650e-001  7.1232665e-001  7.1548481e-001  7.1752007e-001  7.2095896e-001  7.2608220e-001  7.3050362e-001  7.3534613e-001  7.4053955e-001  7.4587334e-001  7.5057549e-001  7.5654090e-001  7.6320813e-001  7.7008590e-001  7.7591095e-001  7.8320981e-001  7.9001740e-001  7.9794790e-001  8.0714165e-001  8.1444051e-001  8.2110774e-001  8.2826624e-001  8.3542474e-001  8.4174106e-001  8.4847847e-001  8.5535624e-001  8.6097075e-001  8.6700634e-001  8.7283140e-001  8.7844590e-001  8.8469204e-001  8.8925383e-001  8.9430689e-001  9.0048285e-001  9.0799225e-001  9.1501039e-001  9.2097580e-001  9.2701140e-001  9.3164337e-001  9.3641570e-001  9.4153894e-001  9.4610072e-001  9.5171523e-001  9.5655775e-001  9.6104935e-001  9.6519005e-001  9.7038347e-001  9.7515580e-001  9.7915614e-001  9.8273539e-001  9.8610409e-001  9.8891135e-001  9.9143788e-001  9.9571894e-001  9.9642075e-001  9.9747347e-001  9.9964909e-001  1.0000000e+000  9.9936837e-001  9.9915782e-001  9.9894728e-001  9.9740329e-001  9.9487676e-001  9.9305205e-001  9.9157824e-001  9.8954298e-001  9.8680591e-001  9.8456010e-001  9.8280557e-001  9.7985795e-001  9.7571725e-001  9.7164674e-001  9.6659368e-001  9.6147044e-001  9.5754028e-001  9.5332940e-001  9.4624109e-001  9.3859132e-001  9.3311717e-001  9.2722194e-001  9.2167761e-001  9.1564202e-001  9.0743080e-001  8.9893886e-001  8.9114873e-001  8.8286733e-001  8.7458593e-001  8.6735725e-001  8.5844422e-001  8.4889956e-001  8.3970580e-001  8.2945932e-001  8.1787940e-001  8.0552748e-001  7.9485992e-001  7.8412217e-001  7.7106844e-001  7.5787435e-001  7.4390826e-001  7.3029308e-001  7.1794116e-001  7.0551906e-001  6.9323733e-001  6.8144686e-001  6.6853349e-001  6.5540958e-001  6.4277694e-001  6.3084611e-001  6.1814328e-001  6.0487901e-001  5.9063219e-001  5.7778901e-001  5.6536691e-001  5.5259390e-001  5.3946999e-001  5.2522318e-001  5.1146763e-001  4.9778227e-001  4.8283364e-001  4.6816574e-001  4.5335748e-001  4.3868957e-001  4.2458312e-001  4.1054685e-001  3.9665095e-001  3.8345685e-001  3.7047330e-001  3.5678794e-001  3.4499747e-001  3.3341755e-001  3.2169727e-001  3.0801190e-001  2.9587053e-001  2.8358879e-001  2.7053506e-001  2.5867441e-001  2.4702431e-001  2.3565493e-001  2.2393465e-001  2.1209505e-001  2.0204508e-001  1.9232497e-001  1.8294172e-001  1.7389535e-001  1.6519286e-001  1.5683426e-001  1.4881253e-001  1.4113469e-001  1.3380074e-001  1.2680366e-001  1.2014345e-001  1.1382011e-001  1.0781961e-001  1.0213492e-001  9.6773062e-002  9.1712986e-002  8.6954691e-002  8.2491157e-002  7.8301331e-002  7.4378193e-002  7.0714727e-002  6.7296895e-002  6.4103644e-002  6.1127955e-002  5.8348773e-002  5.5759081e-002  5.3330807e-002  5.1049913e-002  4.8895346e-002  4.6853068e-002  4.4895009e-002  4.3007130e-002  4.1154343e-002  3.9322610e-002  3.7483858e-002  3.5610016e-002  3.3680029e-002  3.1658806e-002  2.9525293e-002  2.7251418e-002  2.4802089e-002  2.2142215e-002  1.9243726e-002  1.6078547e-002  1.2604570e-002  8.7937230e-003  4.6038965e-003  0.0000000e+000
  0.0000000e+000  2.7383439e-001  2.6852409e-001  2.6356781e-001  2.5889475e-001  2.5450490e-001  2.5046908e-001  2.4664566e-001  2.4317627e-001  2.3991928e-001  2.3687471e-001  2.3411336e-001  2.3156441e-001  2.2922788e-001  2.2710376e-001  2.2519206e-001  2.2342196e-001  2.2193507e-001  2.2058980e-001  2.1945693e-001  2.1846568e-001  2.1768683e-001  2.1704960e-001  2.1655397e-001  2.1627075e-001  2.1619995e-001  2.1619995e-001  2.1641236e-001  2.1683719e-001  2.1733281e-001  2.1804085e-001  2.1896131e-001  2.2002337e-001  2.2122703e-001  2.2257231e-001  2.2413000e-001  2.2590010e-001  2.2781180e-001  2.2986512e-001  2.3213085e-001  2.3460899e-001  2.3722873e-001  2.4006089e-001  2.4310546e-001  2.4636245e-001  2.4976104e-001  2.5337204e-001  2.5719545e-001  2.6130209e-001  2.6555032e-001  2.7114384e-001  2.7574610e-001  2.7985273e-001  2.8410097e-001  2.9011930e-001  2.9542960e-001  3.0017347e-001  3.0597940e-001  3.1305979e-001  3.1900733e-001  3.2481325e-001  3.3246008e-001  3.4039013e-001  3.4867420e-001  3.5695826e-001  3.6446348e-001  3.7232272e-001  3.7982795e-001  3.8889086e-001  3.9859100e-001  4.0814954e-001  4.1678762e-001  4.2577973e-001  4.3484264e-001  4.4588806e-001  4.5749991e-001  4.6819131e-001  4.7937834e-001  4.9006974e-001  5.0175240e-001  5.1407229e-001  5.2660460e-001  5.3934931e-001  5.5145679e-001  5.6292704e-001  5.7489291e-001  5.8657557e-001  5.9960350e-001  6.1284384e-001  6.2452650e-001  6.3649237e-001  6.4838744e-001  6.6056572e-001  6.7338124e-001  6.8548872e-001  6.9766701e-001  7.0857082e-001  7.1919142e-001  7.2988282e-001  7.4050342e-001  7.5020356e-001  7.6082416e-001  7.7158636e-001  7.8192374e-001  7.9119907e-001  7.9948313e-001  8.0769639e-001  8.1675930e-001  8.2405211e-001  8.3007045e-001  8.3764648e-001  8.4423125e-001  8.5010798e-001  8.5463943e-001  8.5902928e-001  8.6285269e-001  8.6504762e-001  8.6809219e-001  8.7120756e-001  8.7255284e-001  8.7460615e-001  8.7694268e-001  8.7899600e-001  8.8154494e-001  8.8381067e-001  8.8643042e-001  8.8713846e-001  8.8869614e-001  8.9089107e-001  8.9351082e-001  8.9598895e-001  8.9754664e-001  8.9832549e-001  8.9811307e-001  8.9804227e-001  8.9818388e-001  8.9818388e-001  8.9945835e-001  9.0009559e-001  9.0229051e-001  9.0448543e-001  9.0611392e-001  9.0908769e-001  9.1298191e-001  9.1829221e-001  9.2246964e-001  9.2558502e-001  9.2820477e-001  9.3266542e-001  9.3634722e-001  9.4080787e-001  9.4413566e-001  9.4767586e-001  9.5114525e-001  9.5454385e-001  9.5794244e-001  9.6254470e-001  9.6757178e-001  9.7019152e-001  9.7132439e-001  9.7309449e-001  9.7458137e-001  9.7762594e-001  9.8109534e-001  9.8442312e-001  9.8534358e-001  9.8704287e-001  9.8916699e-001  9.9221156e-001  9.9362764e-001  9.9490211e-001  9.9582257e-001  9.9674302e-001  9.9780508e-001  9.9858392e-001  9.9929196e-001  1.0000000e+000  9.9978759e-001  9.9879633e-001  9.9766347e-001  9.9589337e-001  9.9454809e-001  9.9398166e-001  9.9461890e-001  9.9249478e-001  9.9001664e-001  9.8966262e-001  9.9008744e-001  9.8973342e-001  9.8775091e-001  9.8435232e-001  9.8215740e-001  9.7939604e-001  9.7755514e-001  9.7380253e-001  9.6976670e-001  9.6835062e-001  9.6658052e-001  9.6388997e-001  9.6056218e-001  9.5532269e-001  9.5086204e-001  9.4802988e-001  9.4441888e-001  9.3882536e-001  9.3429391e-001  9.3011647e-001  9.2516019e-001  9.1850462e-001  9.1064538e-001  9.0221970e-001  8.9365242e-001  8.8586399e-001  8.7743831e-001  8.6759656e-001  8.5860445e-001  8.5003717e-001  8.4047863e-001  8.3134492e-001  8.2150317e-001  8.0974971e-001  7.9827946e-001  7.8666761e-001  7.7371048e-001  7.6202783e-001  7.5013276e-001  7.3604277e-001  7.2103232e-001  7.0750876e-001  6.9249832e-001  6.7847913e-001  6.6410592e-001  6.5001593e-001  6.3698800e-001  6.2261479e-001  6.0845400e-001  5.9471802e-001  5.8027401e-001  5.6710447e-001  5.5485538e-001  5.4154423e-001  5.2639218e-001  5.1279782e-001  5.0012391e-001  4.8766241e-001  4.7491769e-001  4.6196056e-001  4.4815379e-001  4.3470103e-001  4.2174390e-001  4.0949481e-001  3.9745814e-001  3.8499664e-001  3.7203951e-001  3.5865756e-001  3.4739972e-001  3.3769958e-001  3.2700818e-001  3.1674160e-001  3.0612100e-001  2.9535880e-001  2.8516303e-001  2.7581690e-001  2.6562113e-001  2.5577937e-001  2.4629164e-001  2.3737034e-001  2.2873225e-001  2.1924452e-001  2.1110206e-001  2.0303041e-001  1.9510036e-001  1.8639148e-001  1.7796580e-001  1.7024817e-001  1.6267214e-001  1.5530853e-001  1.4815733e-001  1.4121854e-001  1.3442135e-001  1.2783658e-001  1.2139342e-001  1.1516267e-001  1.0914433e-001  1.0326760e-001  9.7603285e-002  9.2080575e-002  8.6770276e-002  8.1601586e-002  7.6574503e-002  7.1759833e-002  6.7086770e-002  6.2626120e-002  5.8307077e-002  5.4129642e-002  5.0093815e-002  4.6227918e-002  4.2517789e-002  3.8970510e-002  3.5571919e-002  3.2329097e-002  2.9234963e-002  2.6289517e-002  2.3499841e-002  2.0851772e-002  1.8359472e-002  1.6015860e-002  1.3828017e-002  1.1788863e-002  9.9054767e-003  8.1778596e-003  6.6060113e-003  5.1899317e-003  3.9367012e-003  2.8534004e-003  1.9329486e-003  1.1824265e-003  6.1599462e-004  2.2657273e-004  1.4160796e-005  0.0000000e+000  1.8409035e-004
  0.0000000e+000  2.7683000e-001  2.7361421e-001  2.7039843e-001  2.6718265e-001  2.6407587e-001  2.6102360e-001  2.5808034e-001  2.5519158e-001  2.5241184e-001  2.4974110e-001  2.4723388e-001  2.4483567e-001  2.4254647e-001  2.4042078e-001  2.3845860e-001  2.3665994e-001  2.3497029e-001  2.3349866e-001  2.3213604e-001  2.3099144e-001  2.3001036e-001  2.2919278e-001  2.2859323e-001  2.2810269e-001  2.2783016e-001  2.2772115e-001  2.2783016e-001  2.2810269e-001  2.2853873e-001  2.2913828e-001  2.2995585e-001  2.3093694e-001  2.3202703e-001  2.3333515e-001  2.3486129e-001  2.3649643e-001  2.3829509e-001  2.4025726e-001  2.4238295e-001  2.4467215e-001  2.4712487e-001  2.4974110e-001  2.5246634e-001  2.5535510e-001  2.5840737e-001  2.6156865e-001  2.6489344e-001  2.6832725e-001  2.7192457e-001  2.7546738e-001  2.7737505e-001  2.7922821e-001  2.8228048e-001  2.8615032e-001  2.9045621e-001  2.9498011e-001  2.9934049e-001  3.0402791e-001  3.1007794e-001  3.1645501e-001  3.2228702e-001  3.2822805e-001  3.3406006e-001  3.4016460e-001  3.4681419e-001  3.5411784e-001  3.6082193e-001  3.6747152e-001  3.7395760e-001  3.8186079e-001  3.8992751e-001  3.9766719e-001  4.0507985e-001  4.1352810e-001  4.2224887e-001  4.2966153e-001  4.3712869e-001  4.4530441e-001  4.5342563e-001  4.6149234e-001  4.6939554e-001  4.7909740e-001  4.8945332e-001  4.9942770e-001  5.0825748e-001  5.1676023e-001  5.2542650e-001  5.3572791e-001  5.4646536e-001  5.5676677e-001  5.6657764e-001  5.7698806e-001  5.8636289e-001  5.9541069e-001  6.0473102e-001  6.1497793e-001  6.2429825e-001  6.3405461e-001  6.4250286e-001  6.5111462e-001  6.5978089e-001  6.6844716e-001  6.7716793e-001  6.8501662e-001  6.9270180e-001  7.0191312e-001  7.1003434e-001  7.1652041e-001  7.2317000e-001  7.2998310e-001  7.3641467e-001  7.4399084e-001  7.5058593e-001  7.5576389e-001  7.6045130e-001  7.6361258e-001  7.6770044e-001  7.7162479e-001  7.7620319e-001  7.7914645e-001  7.8285278e-001  7.8579604e-001  7.8906633e-001  7.9135553e-001  7.9309969e-001  7.9560691e-001  7.9865918e-001  8.0040334e-001  8.0296506e-001  8.0612634e-001  8.0988718e-001  8.1190385e-001  8.1522865e-001  8.1828092e-001  8.2133319e-001  8.2367690e-001  8.2607511e-001  8.2994495e-001  8.3446885e-001  8.3986483e-001  8.4526081e-001  8.4994822e-001  8.5349103e-001  8.5703385e-001  8.5981359e-001  8.6362893e-001  8.6755328e-001  8.7284025e-001  8.7910830e-001  8.8466779e-001  8.9000927e-001  8.9540524e-001  9.0194582e-001  9.0821388e-001  9.1404589e-001  9.1916935e-001  9.2298468e-001  9.2827165e-001  9.3312258e-001  9.3846405e-001  9.4445958e-001  9.5029160e-001  9.5590560e-001  9.6141058e-001  9.6691557e-001  9.7165749e-001  9.7530931e-001  9.7808906e-001  9.8135935e-001  9.8397558e-001  9.8615577e-001  9.8773641e-001  9.8926255e-001  9.9106121e-001  9.9291437e-001  9.9493105e-001  9.9640268e-001  9.9858287e-001  9.9994550e-001  1.0000000e+000  9.9940045e-001  9.9901891e-001  9.9863738e-001  9.9852837e-001  9.9722025e-001  9.9569412e-001  9.9449501e-001  9.9345942e-001  9.9215131e-001  9.9078868e-001  9.8888102e-001  9.8708236e-001  9.8479315e-001  9.8234044e-001  9.7923366e-001  9.7645392e-001  9.7345615e-001  9.6953180e-001  9.6587998e-001  9.6260969e-001  9.5928490e-001  9.5579659e-001  9.5078214e-001  9.4576770e-001  9.4211588e-001  9.3764648e-001  9.3328610e-001  9.2838066e-001  9.2211261e-001  9.1519049e-001  9.0897694e-001  9.0243637e-001  8.9638633e-001  8.9000927e-001  8.8325067e-001  8.7567450e-001  8.6886139e-001  8.5965008e-001  8.5049327e-001  8.4030087e-001  8.3010846e-001  8.1969804e-001  8.0961465e-001  7.9855017e-001  7.8830326e-001  7.7762032e-001  7.6671935e-001  7.5369270e-001  7.4202867e-001  7.2932905e-001  7.1548482e-001  7.0218564e-001  6.8904998e-001  6.7651387e-001  6.6343271e-001  6.4975200e-001  6.3503570e-001  6.2031940e-001  6.0636616e-001  5.9268545e-001  5.7971330e-001  5.6690467e-001  5.5355099e-001  5.4003379e-001  5.2689813e-001  5.1332643e-001  4.9997275e-001  4.8596501e-001  4.7359241e-001  4.6012972e-001  4.4644901e-001  4.3353137e-001  4.2028670e-001  4.0862266e-001  3.9635908e-001  3.8556712e-001  3.7548373e-001  3.6463727e-001  3.5302774e-001  3.4130921e-001  3.2959067e-001  3.1841718e-001  3.0713468e-001  2.9639723e-001  2.8587780e-001  2.7584891e-001  2.6576552e-001  2.5557312e-001  2.4543522e-001  2.3649643e-001  2.2750313e-001  2.1807380e-001  2.0978907e-001  2.0150433e-001  1.9349212e-001  1.8569793e-001  1.7817627e-001  1.7092713e-001  1.6389600e-001  1.5708290e-001  1.5054232e-001  1.4421976e-001  1.3811522e-001  1.3228321e-001  1.2666921e-001  1.2121873e-001  1.1604077e-001  1.1102633e-001  1.0628441e-001  1.0165150e-001  9.7291110e-002  9.3039734e-002  8.9006377e-002  8.5136535e-002  8.1375702e-002  7.7832888e-002  7.4344579e-002  7.1019785e-002  6.7858505e-002  6.4751731e-002  6.1753965e-002  5.8810705e-002  5.5921949e-002  5.3142203e-002  5.0362457e-002  4.7637216e-002  4.4966480e-002  4.2241238e-002  3.9515997e-002  3.6736251e-002  3.3956505e-002  3.1122254e-002  2.8178994e-002  2.5181229e-002  2.2019949e-002  1.8804164e-002  1.5370360e-002  1.1827547e-002  8.0667139e-003  4.1423666e-003  0.0000000e+000
  0.0000000e+000  2.5171047e-001  2.4940826e-001  2.4732188e-001  2.4552328e-001  2.4394052e-001  2.4257358e-001  2.4135053e-001  2.4034332e-001  2.3940804e-001  2.3868860e-001  2.3804111e-001  2.3753750e-001  2.3717778e-001  2.3681806e-001  2.3660223e-001  2.3645834e-001  2.3638640e-001  2.3638640e-001  2.3645834e-001  2.3660223e-001  2.3674612e-001  2.3703389e-001  2.3732167e-001  2.3775333e-001  2.3818500e-001  2.3868860e-001  2.3933610e-001  2.3998360e-001  2.4077498e-001  2.4156636e-001  2.4257358e-001  2.4358080e-001  2.4473190e-001  2.4595495e-001  2.4739383e-001  2.4890465e-001  2.5055936e-001  2.5228602e-001  2.5422851e-001  2.5638683e-001  2.5861709e-001  2.6106319e-001  2.6372512e-001  2.6660288e-001  2.6962452e-001  2.7286200e-001  2.7638726e-001  2.8005640e-001  2.8401332e-001  2.8876163e-001  2.9379771e-001  2.9926545e-001  3.0365404e-001  3.0897789e-001  3.1351036e-001  3.1818672e-001  3.2379836e-001  3.3120859e-001  3.3833104e-001  3.4523767e-001  3.5221623e-001  3.6142507e-001  3.6948279e-001  3.7689303e-001  3.8782851e-001  3.9739707e-001  4.0523896e-001  4.1451974e-001  4.2437607e-001  4.3437628e-001  4.4372900e-001  4.5423283e-001  4.6344166e-001  4.7358576e-001  4.8574430e-001  4.9495313e-001  5.0567278e-001  5.1617661e-001  5.2739987e-001  5.3883897e-001  5.4991834e-001  5.6106966e-001  5.7294042e-001  5.8524285e-001  5.9790499e-001  6.1128657e-001  6.2308539e-001  6.3610725e-001  6.4869745e-001  6.6028044e-001  6.7179148e-001  6.8359029e-001  6.9582077e-001  7.0632460e-001  7.1783564e-001  7.3042584e-001  7.4071383e-001  7.5172126e-001  7.6301647e-001  7.7352029e-001  7.8380828e-001  7.9344878e-001  8.0323316e-001  8.1208228e-001  8.2107528e-001  8.2942078e-001  8.3769434e-001  8.4618373e-001  8.5488895e-001  8.6258696e-001  8.6927775e-001  8.7553688e-001  8.8208379e-001  8.8855875e-001  8.9409843e-001  8.9963812e-001  9.0402671e-001  9.0604114e-001  9.0971028e-001  9.1316359e-001  9.1575358e-001  9.1855939e-001  9.2194076e-001  9.2381131e-001  9.2719267e-001  9.3107765e-001  9.3445902e-001  9.3755261e-001  9.4086203e-001  9.4330813e-001  9.4647366e-001  9.4877587e-001  9.5122197e-001  9.5539472e-001  9.5640194e-001  9.5798470e-001  9.5913581e-001  9.6143802e-001  9.6330856e-001  9.6568271e-001  9.7014324e-001  9.7258934e-001  9.7647431e-001  9.7733764e-001  9.7949596e-001  9.8086290e-001  9.8165428e-001  9.8352482e-001  9.8503565e-001  9.8453204e-001  9.8417232e-001  9.8546731e-001  9.8740980e-001  9.8935229e-001  9.8877674e-001  9.9057534e-001  9.9266171e-001  9.9539558e-001  9.9589919e-001  9.9618697e-001  9.9798557e-001  9.9863306e-001  9.9827334e-001  9.9949639e-001  1.0000000e+000  9.9920862e-001  9.9769779e-001  9.9841723e-001  9.9834529e-001  9.9913667e-001  9.9942445e-001  9.9805751e-001  9.9654669e-001  9.9467614e-001  9.9431642e-001  9.9309338e-001  9.9258977e-001  9.9172644e-001  9.9165450e-001  9.9244588e-001  9.9345310e-001  9.9431642e-001  9.9453226e-001  9.9589919e-001  9.9654669e-001  9.9582725e-001  9.9474809e-001  9.9402865e-001  9.9215810e-001  9.9064728e-001  9.8928034e-001  9.8755369e-001  9.8517954e-001  9.8460398e-001  9.8294927e-001  9.8172622e-001  9.7935207e-001  9.7647431e-001  9.7395627e-001  9.7165406e-001  9.6935186e-001  9.6539494e-001  9.6179774e-001  9.5776887e-001  9.5381195e-001  9.4827226e-001  9.4186925e-001  9.3704900e-001  9.3273236e-001  9.2755239e-001  9.2057383e-001  9.1251610e-001  9.0381087e-001  8.9366677e-001  8.8568099e-001  8.7539299e-001  8.6539278e-001  8.5675950e-001  8.4647151e-001  8.3460075e-001  8.2287387e-001  8.1085923e-001  7.9826903e-001  7.8445578e-001  7.6985115e-001  7.5618179e-001  7.4323187e-001  7.2934668e-001  7.1682842e-001  7.0359072e-001  6.8877026e-001  6.7618006e-001  6.6308625e-001  6.4984856e-001  6.3567559e-001  6.2114290e-001  6.0790521e-001  5.9207753e-001  5.7819234e-001  5.6207688e-001  5.4732836e-001  5.3236401e-001  5.1927020e-001  5.0560084e-001  4.9027677e-001  4.7387354e-001  4.6128334e-001  4.4934063e-001  4.3559933e-001  4.2200191e-001  4.0933977e-001  3.9941150e-001  3.8897962e-001  3.7761247e-001  3.6588559e-001  3.5559760e-001  3.4516572e-001  3.3430218e-001  3.2351058e-001  3.1408592e-001  3.0386987e-001  2.9358188e-001  2.8322194e-001  2.7401311e-001  2.6343734e-001  2.5365296e-001  2.4408440e-001  2.3487557e-001  2.2437175e-001  2.1588236e-001  2.0890379e-001  2.0199717e-001  1.9537832e-001  1.8847169e-001  1.8178090e-001  1.7523400e-001  1.6883098e-001  1.6249991e-001  1.5638467e-001  1.5026943e-001  1.4429808e-001  1.3839867e-001  1.3257121e-001  1.2681569e-001  1.2113211e-001  1.1547731e-001  1.0985129e-001  1.0426844e-001  9.8707166e-002  9.3181867e-002  8.7685346e-002  8.2210407e-002  7.6778636e-002  7.1375641e-002  6.6023008e-002  6.0720735e-002  5.5490406e-002  5.0332022e-002  4.5267164e-002  4.0324611e-002  3.5511558e-002  3.0849587e-002  2.6381864e-002  2.2129974e-002  1.8122693e-002  1.4395994e-002  1.1000237e-002  7.9642007e-003  5.3382447e-003  3.1727303e-003  1.5252128e-003  4.4605279e-004  0.0000000e+000  2.5180400e-004  1.2734088e-003  3.1223695e-003  5.8994079e-003  9.6692734e-003  1.4518299e-002  2.0547206e-002  2.7849522e-002
  0.0000000e+000  3.1684905e-001  3.1137767e-001  3.0632716e-001  3.0155724e-001  2.9720819e-001  2.9313973e-001  2.8935185e-001  2.8591470e-001  2.8268799e-001  2.7967172e-001  2.7693603e-001  2.7434063e-001  2.7202581e-001  2.6985129e-001  2.6788721e-001  2.6606341e-001  2.6445006e-001  2.6297699e-001  2.6164422e-001  2.6045174e-001  2.5939955e-001  2.5848765e-001  2.5771605e-001  2.5701459e-001  2.5652357e-001  2.5617284e-001  2.5589226e-001  2.5582211e-001  2.5582211e-001  2.5596240e-001  2.5631313e-001  2.5673401e-001  2.5736532e-001  2.5813692e-001  2.5904882e-001  2.6010101e-001  2.6136364e-001  2.6276655e-001  2.6437991e-001  2.6613356e-001  2.6816779e-001  2.7034231e-001  2.7272727e-001  2.7532267e-001  2.7812851e-001  2.8121493e-001  2.8451178e-001  2.8801908e-001  2.9180696e-001  2.9664703e-001  3.0106622e-001  3.0625701e-001  3.1011504e-001  3.1474467e-001  3.1986532e-001  3.2568743e-001  3.3221100e-001  3.3936588e-001  3.4476712e-001  3.5150112e-001  3.5865600e-001  3.6707351e-001  3.7626263e-001  3.8552189e-001  3.9450056e-001  4.0305836e-001  4.1231762e-001  4.2080527e-001  4.2922278e-001  4.3742985e-001  4.4577722e-001  4.5538721e-001  4.6576880e-001  4.7467733e-001  4.8554994e-001  4.9831650e-001  5.0939955e-001  5.1964085e-001  5.3037318e-001  5.4152637e-001  5.5197811e-001  5.6383277e-001  5.7456510e-001  5.8627946e-001  5.9680135e-001  6.0823513e-001  6.2015993e-001  6.3243547e-001  6.4407969e-001  6.5691639e-001  6.6792929e-001  6.7781987e-001  6.8742985e-001  6.9760101e-001  7.0735129e-001  7.1780303e-001  7.2762346e-001  7.3828563e-001  7.4754489e-001  7.5652357e-001  7.6445006e-001  7.7286756e-001  7.8170595e-001  7.9075477e-001  7.9973345e-001  8.0773008e-001  8.1579686e-001  8.2372334e-001  8.3179012e-001  8.3999719e-001  8.4673120e-001  8.5290404e-001  8.5928732e-001  8.6461841e-001  8.6973906e-001  8.7485971e-001  8.7892817e-001  8.8173401e-001  8.8397868e-001  8.8636364e-001  8.8916947e-001  8.9113356e-001  8.9316779e-001  8.9590348e-001  9.0004209e-001  9.0516274e-001  9.0979237e-001  9.1498316e-001  9.2017396e-001  9.2403199e-001  9.2669753e-001  9.2999439e-001  9.3406285e-001  9.3532548e-001  9.3897306e-001  9.4030584e-001  9.4219978e-001  9.4325196e-001  9.4451459e-001  9.4710999e-001  9.4865320e-001  9.4767116e-001  9.4788159e-001  9.4739057e-001  9.4823232e-001  9.5005612e-001  9.5237093e-001  9.5398429e-001  9.5594837e-001  9.5931538e-001  9.6261223e-001  9.6464646e-001  9.6682099e-001  9.7046857e-001  9.7201178e-001  9.7579966e-001  9.8049944e-001  9.8379630e-001  9.8583053e-001  9.8793490e-001  9.8989899e-001  9.9060045e-001  9.9151235e-001  9.9151235e-001  9.9193322e-001  9.9200337e-001  9.9270483e-001  9.9375701e-001  9.9480920e-001  9.9558081e-001  9.9796577e-001  9.9971942e-001  9.9817621e-001  9.9726431e-001  9.9796577e-001  9.9978956e-001  1.0000000e+000  9.9978956e-001  9.9719416e-001  9.9698373e-001  9.9579125e-001  9.9600168e-001  9.9586139e-001  9.9459877e-001  9.9347643e-001  9.9193322e-001  9.8933782e-001  9.8709315e-001  9.8639169e-001  9.8723345e-001  9.8618126e-001  9.8414703e-001  9.8078002e-001  9.7874579e-001  9.7523850e-001  9.7229237e-001  9.6885522e-001  9.6485690e-001  9.6134961e-001  9.5693042e-001  9.5244108e-001  9.4809203e-001  9.4451459e-001  9.4100730e-001  9.3609708e-001  9.2992424e-001  9.2290965e-001  9.1603535e-001  9.0895062e-001  9.0067340e-001  8.9148429e-001  8.8096240e-001  8.7065095e-001  8.5998878e-001  8.4890572e-001  8.3880471e-001  8.2926487e-001  8.1923401e-001  8.0927329e-001  7.9938272e-001  7.8984287e-001  7.7974186e-001  7.6914983e-001  7.5827722e-001  7.4614198e-001  7.3393659e-001  7.2166105e-001  7.0938552e-001  6.9661897e-001  6.8287037e-001  6.7115600e-001  6.5656566e-001  6.4267677e-001  6.2878788e-001  6.1489899e-001  6.0093996e-001  5.8480640e-001  5.6916386e-001  5.5520483e-001  5.4138608e-001  5.2960157e-001  5.1788721e-001  5.0519080e-001  4.9102132e-001  4.7769360e-001  4.6457632e-001  4.5209035e-001  4.3911336e-001  4.2592593e-001  4.1414141e-001  4.0123457e-001  3.8973064e-001  3.7892817e-001  3.6679293e-001  3.5592031e-001  3.4652076e-001  3.3592873e-001  3.2470539e-001  3.1411336e-001  3.0506453e-001  2.9643659e-001  2.8570426e-001  2.7581369e-001  2.6648429e-001  2.5687430e-001  2.4761504e-001  2.3835578e-001  2.2930696e-001  2.1948653e-001  2.0994669e-001  2.0159933e-001  1.9395342e-001  1.8497475e-001  1.7662738e-001  1.6849046e-001  1.6042368e-001  1.5263749e-001  1.4492144e-001  1.3748597e-001  1.3012065e-001  1.2296577e-001  1.1602132e-001  1.0928732e-001  1.0269360e-001  9.6310325e-002  9.0067340e-002  8.4104938e-002  7.8282828e-002  7.2671156e-002  6.7269921e-002  6.2079125e-002  5.7028620e-002  5.2258698e-002  4.7699214e-002  4.3280022e-002  3.9141414e-002  3.5213244e-002  3.1425365e-002  2.7918070e-002  2.4621212e-002  2.1464646e-002  1.8588664e-002  1.5923120e-002  1.3468013e-002  1.1223345e-002  9.1891134e-003  7.3653199e-003  5.7519641e-003  4.2789001e-003  3.0864198e-003  2.1043771e-003  1.2626263e-003  7.0145903e-004  2.8058361e-004  0.0000000e+000  0.0000000e+000  1.4029181e-004  4.2087542e-004  9.1189675e-004  1.5432099e-003  2.3849607e-003
  0.0000000e+000  2.9450688e-001  2.9093702e-001  2.8768590e-001  2.8468977e-001  2.8188488e-001  2.7933499e-001  2.7697633e-001  2.7480892e-001  2.7276900e-001  2.7092032e-001  2.6919914e-001  2.6760545e-001  2.6613926e-001  2.6473682e-001  2.6352562e-001  2.6237816e-001  2.6129446e-001  2.6033824e-001  2.5950953e-001  2.5874456e-001  2.5804334e-001  2.5746961e-001  2.5695963e-001  2.5657714e-001  2.5632215e-001  2.5613091e-001  2.5606716e-001  2.5613091e-001  2.5632215e-001  2.5664089e-001  2.5708712e-001  2.5772460e-001  2.5848957e-001  2.5938203e-001  2.6046574e-001  2.6174069e-001  2.6327063e-001  2.6492806e-001  2.6684048e-001  2.6894415e-001  2.7123906e-001  2.7385271e-001  2.7665759e-001  2.7978122e-001  2.8315983e-001  2.8679344e-001  2.9074578e-001  2.9495311e-001  2.9947918e-001  3.0477022e-001  3.1044375e-001  3.1471483e-001  3.2134456e-001  3.2816554e-001  3.3460403e-001  3.4238122e-001  3.5034965e-001  3.5908306e-001  3.6711524e-001  3.7495617e-001  3.8407206e-001  3.9178550e-001  4.0045516e-001  4.1027227e-001  4.1875068e-001  4.2977899e-001  4.4061606e-001  4.5036942e-001  4.6056901e-001  4.7172481e-001  4.8383683e-001  4.9614009e-001  5.0761463e-001  5.1857920e-001  5.3081871e-001  5.4331321e-001  5.5593521e-001  5.6976841e-001  5.8353786e-001  5.9845476e-001  6.1349916e-001  6.2790609e-001  6.4193053e-001  6.5557248e-001  6.6921444e-001  6.8432259e-001  6.9796454e-001  7.1071404e-001  7.2365477e-001  7.3481057e-001  7.4743257e-001  7.5979958e-001  7.7197534e-001  7.8274866e-001  7.9313950e-001  8.0333909e-001  8.1417616e-001  8.2443950e-001  8.3323665e-001  8.4502993e-001  8.5561201e-001  8.6542912e-001  8.7601119e-001  8.8493584e-001  8.9366924e-001  9.0042647e-001  9.0711995e-001  9.1323971e-001  9.1993319e-001  9.2649918e-001  9.3242769e-001  9.3759124e-001  9.4243605e-001  9.4575091e-001  9.4893829e-001  9.5218941e-001  9.5518554e-001  9.5799043e-001  9.6130529e-001  9.6423768e-001  9.6697882e-001  9.6819002e-001  9.7061242e-001  9.7131364e-001  9.7175988e-001  9.7156863e-001  9.7233360e-001  9.7290733e-001  9.7373605e-001  9.7348106e-001  9.7379979e-001  9.7354480e-001  9.7316232e-001  9.7418228e-001  9.7354480e-001  9.7233360e-001  9.7150489e-001  9.7029368e-001  9.7003869e-001  9.6889124e-001  9.7029368e-001  9.7105865e-001  9.7201487e-001  9.7354480e-001  9.7481975e-001  9.7628595e-001  9.7711466e-001  9.7679593e-001  9.7762464e-001  9.7896334e-001  9.8036578e-001  9.8310692e-001  9.8616680e-001  9.8737800e-001  9.8801548e-001  9.8795173e-001  9.8839796e-001  9.8807923e-001  9.8960916e-001  9.9018289e-001  9.8967291e-001  9.9139409e-001  9.9133035e-001  9.9120285e-001  9.9120285e-001  9.9031039e-001  9.9018289e-001  9.9018289e-001  9.9062912e-001  9.9145784e-001  9.9343401e-001  9.9483646e-001  9.9458147e-001  9.9604766e-001  9.9751385e-001  9.9923503e-001  1.0000000e+000  9.9961752e-001  9.9827882e-001  9.9655764e-001  9.9572892e-001  9.9521894e-001  9.9324277e-001  9.9094786e-001  9.8858921e-001  9.8559307e-001  9.8393564e-001  9.8138574e-001  9.7832586e-001  9.7545723e-001  9.7233360e-001  9.6901874e-001  9.6474766e-001  9.5996660e-001  9.5677922e-001  9.5544053e-001  9.5110570e-001  9.4594216e-001  9.4007739e-001  9.3261894e-001  9.2688167e-001  9.2057067e-001  9.1508839e-001  9.0909612e-001  9.0335885e-001  8.9634663e-001  8.8952566e-001  8.8098350e-001  8.7263258e-001  8.6415417e-001  8.5669571e-001  8.4853604e-001  8.4037636e-001  8.3106924e-001  8.2208084e-001  8.1245498e-001  8.0231913e-001  7.9256577e-001  7.8287616e-001  7.7248532e-001  7.6196699e-001  7.5017371e-001  7.3933664e-001  7.2798960e-001  7.1517636e-001  7.0134316e-001  6.8999611e-001  6.7954153e-001  6.6755701e-001  6.5512625e-001  6.4199428e-001  6.3039224e-001  6.1783399e-001  6.0521199e-001  5.9290873e-001  5.8028674e-001  5.6964091e-001  5.5708266e-001  5.4554437e-001  5.3330486e-001  5.2055537e-001  5.0876209e-001  4.9696881e-001  4.8517553e-001  4.7497594e-001  4.6484009e-001  4.5374803e-001  4.4214599e-001  4.3022522e-001  4.1760322e-001  4.0555495e-001  3.9299670e-001  3.8222338e-001  3.7106758e-001  3.5889181e-001  3.4728978e-001  3.3664395e-001  3.2606187e-001  3.1509731e-001  3.0362277e-001  2.9272195e-001  2.8328733e-001  2.7417144e-001  2.6518305e-001  2.5638590e-001  2.4637755e-001  2.3668794e-001  2.2706207e-001  2.1864741e-001  2.1208142e-001  2.0417673e-001  1.9601706e-001  1.8734740e-001  1.7969771e-001  1.7223926e-001  1.6497205e-001  1.5795983e-001  1.5107510e-001  1.4450911e-001  1.3807062e-001  1.3188712e-001  1.2583111e-001  1.2003009e-001  1.1448406e-001  1.0906553e-001  1.0383823e-001  9.8865933e-002  9.4021126e-002  8.9431309e-002  8.4968987e-002  8.0697907e-002  7.6618070e-002  7.2729475e-002  6.8968375e-002  6.5398517e-002  6.1956154e-002  5.8641287e-002  5.5517661e-002  5.2521531e-002  4.9589148e-002  4.6848007e-002  4.4170614e-002  4.1620715e-002  3.9134565e-002  3.6712161e-002  3.4417253e-002  3.2186092e-002  2.9954931e-002  2.7787517e-002  2.5620103e-002  2.3516437e-002  2.1349024e-002  1.9245358e-002  1.7077944e-002  1.4846783e-002  1.2615622e-002  1.0256966e-002  7.8728111e-003  5.3675360e-003  2.7475154e-003  0.0000000e+000
  0.0000000e+000  2.2242060e-001  2.2047287e-001  2.1857923e-001  2.1673971e-001  2.1484607e-001  2.1306065e-001  2.1127523e-001  2.0954391e-001  2.0781258e-001  2.0613537e-001  2.0445815e-001  2.0283504e-001  2.0126603e-001  1.9975112e-001  1.9829032e-001  1.9688362e-001  1.9547692e-001  1.9417843e-001  1.9293405e-001  1.9174376e-001  1.9066169e-001  1.8963372e-001  1.8865985e-001  1.8779419e-001  1.8703674e-001  1.8638749e-001  1.8579235e-001  1.8530542e-001  1.8498079e-001  1.8471027e-001  1.8460207e-001  1.8460207e-001  1.8471027e-001  1.8498079e-001  1.8541362e-001  1.8595466e-001  1.8665801e-001  1.8752367e-001  1.8855164e-001  1.8974193e-001  1.9109452e-001  1.9266353e-001  1.9434075e-001  1.9623438e-001  1.9829032e-001  2.0056268e-001  2.0299735e-001  2.0564843e-001  2.0851593e-001  2.1187037e-001  2.1554942e-001  2.1928258e-001  2.2317806e-001  2.2566683e-001  2.2880485e-001  2.3161824e-001  2.3594655e-001  2.4146513e-001  2.4774117e-001  2.5401720e-001  2.5942758e-001  2.6483796e-001  2.7095169e-001  2.7749824e-001  2.8426121e-001  2.9021263e-001  2.9605584e-001  3.0249418e-001  3.0871612e-001  3.1520857e-001  3.2202565e-001  3.2824758e-001  3.3544338e-001  3.4372126e-001  3.5183682e-001  3.5957366e-001  3.6741871e-001  3.7639994e-001  3.8484012e-001  3.9392956e-001  4.0307309e-001  4.1200022e-001  4.1930423e-001  4.2682465e-001  4.3456149e-001  4.4321809e-001  4.5144187e-001  4.5955743e-001  4.6778120e-001  4.7676243e-001  4.8606828e-001  4.9499540e-001  5.0316507e-001  5.1095601e-001  5.1912568e-001  5.2670021e-001  5.3248931e-001  5.3995563e-001  5.4698913e-001  5.5272412e-001  5.5845912e-001  5.6549261e-001  5.7166044e-001  5.7728724e-001  5.8394200e-001  5.9038035e-001  5.9552021e-001  5.9984851e-001  6.0401450e-001  6.0834280e-001  6.1250879e-001  6.1591733e-001  6.1889304e-001  6.2387058e-001  6.2890223e-001  6.3350106e-001  6.3842450e-001  6.4210355e-001  6.4529568e-001  6.4832549e-001  6.4962398e-001  6.5124709e-001  6.5357355e-001  6.5530487e-001  6.5811827e-001  6.6060704e-001  6.6336634e-001  6.6612563e-001  6.6953417e-001  6.7234756e-001  6.7581020e-001  6.7986799e-001  6.8376346e-001  6.8700968e-001  6.9014770e-001  6.9377266e-001  6.9864200e-001  7.0334902e-001  7.0681166e-001  7.1103176e-001  7.1481902e-001  7.1930964e-001  7.2531515e-001  7.3099605e-001  7.3710978e-001  7.4268246e-001  7.4738949e-001  7.5252935e-001  7.5783152e-001  7.6237624e-001  7.6886869e-001  7.7530704e-001  7.8282746e-001  7.8953633e-001  7.9656982e-001  8.0327869e-001  8.0879727e-001  8.1556024e-001  8.2297246e-001  8.3043878e-001  8.3833793e-001  8.4510090e-001  8.5137694e-001  8.5841043e-001  8.6425364e-001  8.7069199e-001  8.7756317e-001  8.8286534e-001  8.8989883e-001  8.9725694e-001  9.0326246e-001  9.0775307e-001  9.1354217e-001  9.1916897e-001  9.2414651e-001  9.2993562e-001  9.3545420e-001  9.3956609e-001  9.4454363e-001  9.5065736e-001  9.5612184e-001  9.6201915e-001  9.6683439e-001  9.7116269e-001  9.7586972e-001  9.7998160e-001  9.8349835e-001  9.8706920e-001  9.9015311e-001  9.9253368e-001  9.9458962e-001  9.9513066e-001  9.9610453e-001  9.9843099e-001  9.9880972e-001  9.9891792e-001  9.9967538e-001  9.9994590e-001  1.0000000e+000  9.9891792e-001  9.9734892e-001  9.9442731e-001  9.9134340e-001  9.8874642e-001  9.8571660e-001  9.8209165e-001  9.7819618e-001  9.7359736e-001  9.6802467e-001  9.6342585e-001  9.5687929e-001  9.5109019e-001  9.4405670e-001  9.3567062e-001  9.2744684e-001  9.1900665e-001  9.0964670e-001  8.9974571e-001  8.9060217e-001  8.8059298e-001  8.7069199e-001  8.5976303e-001  8.4856354e-001  8.3720175e-001  8.2546123e-001  8.1420765e-001  8.0279175e-001  7.9099713e-001  7.7866147e-001  7.6665044e-001  7.5426067e-001  7.4122166e-001  7.2894011e-001  7.1563058e-001  7.0275388e-001  6.9079695e-001  6.7775794e-001  6.6434020e-001  6.5140940e-001  6.3777525e-001  6.2414110e-001  6.0991181e-001  5.9622356e-001  5.8280582e-001  5.6895526e-001  5.5499648e-001  5.4184927e-001  5.2751177e-001  5.1447276e-001  5.0137965e-001  4.8871936e-001  4.7600498e-001  4.6285776e-001  4.5192880e-001  4.4013418e-001  4.2801493e-001  4.1562517e-001  4.0301899e-001  3.9127847e-001  3.7953795e-001  3.6747281e-001  3.5611102e-001  3.4393767e-001  3.3122329e-001  3.2051074e-001  3.0909484e-001  2.9670508e-001  2.8469404e-001  2.7479305e-001  2.6435103e-001  2.5461235e-001  2.4492777e-001  2.3578423e-001  2.2631607e-001  2.1701023e-001  2.0792079e-001  1.9910188e-001  1.9049938e-001  1.8205919e-001  1.7388952e-001  1.6593627e-001  1.5819943e-001  1.5073311e-001  1.4342910e-001  1.3639561e-001  1.2957853e-001  1.2292377e-001  1.1653952e-001  1.1037169e-001  1.0442028e-001  9.8685278e-002  9.3112590e-002  8.7756317e-002  8.2670562e-002  7.7693015e-002  7.2931883e-002  6.8387167e-002  6.4004761e-002  5.9838771e-002  5.5835092e-002  5.1993724e-002  4.8260564e-002  4.4743819e-002  4.1389385e-002  3.8143159e-002  3.5059244e-002  3.2083536e-002  2.9270140e-002  2.6510848e-002  2.3913867e-002  2.1425093e-002  1.8990424e-002  1.6663961e-002  1.4391603e-002  1.2227452e-002  1.0063301e-002  8.0073581e-003  5.9514148e-003  3.9495753e-003  2.0018395e-003  0.0000000e+000
  0.0000000e+000  2.3022696e-001  2.3085740e-001  2.3114397e-001  2.3125860e-001  2.3114397e-001  2.3080009e-001  2.3034159e-001  2.2971114e-001  2.2896607e-001  2.2810637e-001  2.2713205e-001  2.2615773e-001  2.2506878e-001  2.2397983e-001  2.2289088e-001  2.2180193e-001  2.2071298e-001  2.1962403e-001  2.1859239e-001  2.1761807e-001  2.1675837e-001  2.1595598e-001  2.1521091e-001  2.1458047e-001  2.1412196e-001  2.1372077e-001  2.1349152e-001  2.1337689e-001  2.1343420e-001  2.1366346e-001  2.1400734e-001  2.1458047e-001  2.1532554e-001  2.1624255e-001  2.1733150e-001  2.1864970e-001  2.2013984e-001  2.2185924e-001  2.2375057e-001  2.2587116e-001  2.2822100e-001  2.3074278e-001  2.3355112e-001  2.3653141e-001  2.3974094e-001  2.4312242e-001  2.4679046e-001  2.5068776e-001  2.5475699e-001  2.5985786e-001  2.6490142e-001  2.7051811e-001  2.7498854e-001  2.7911508e-001  2.8398670e-001  2.8885832e-001  2.9395919e-001  3.0009170e-001  3.0651077e-001  3.1298716e-001  3.1894773e-001  3.2433517e-001  3.3138469e-001  3.3940853e-001  3.4605685e-001  3.5270518e-001  3.5975470e-001  3.6898212e-001  3.7734984e-001  3.8548831e-001  3.9437185e-001  4.0337001e-001  4.1317056e-001  4.2331499e-001  4.3254241e-001  4.4171252e-001  4.5013755e-001  4.6074049e-001  4.7162999e-001  4.8274874e-001  4.9191884e-001  4.9988537e-001  5.0825309e-001  5.1816827e-001  5.2888583e-001  5.3868638e-001  5.4825768e-001  5.5765704e-001  5.6694177e-001  5.7674232e-001  5.8694406e-001  5.9634342e-001  6.0665979e-001  6.1703347e-001  6.2677671e-001  6.3703576e-001  6.4614856e-001  6.5520403e-001  6.6322788e-001  6.7016277e-001  6.7841586e-001  6.8598120e-001  6.9257221e-001  6.9853278e-001  7.0483723e-001  7.1177212e-001  7.1796194e-001  7.2392251e-001  7.3016965e-001  7.3561440e-001  7.4191884e-001  7.4805135e-001  7.5320954e-001  7.5808116e-001  7.6272352e-001  7.6793902e-001  7.7263870e-001  7.7556167e-001  7.7882852e-001  7.8180880e-001  7.8433058e-001  7.8765475e-001  7.9029115e-001  7.9281293e-001  7.9567859e-001  7.9871619e-001  8.0060752e-001  8.0163916e-001  8.0450481e-001  8.0674003e-001  8.0977762e-001  8.1166896e-001  8.1321641e-001  8.1613939e-001  8.1797341e-001  8.1848923e-001  8.2112563e-001  8.2576800e-001  8.2840440e-001  8.3075424e-001  8.3419303e-001  8.3820495e-001  8.4267538e-001  8.4617148e-001  8.5081385e-001  8.5591472e-001  8.6027052e-001  8.6422513e-001  8.6674691e-001  8.6955525e-001  8.7391105e-001  8.7752178e-001  8.8118982e-001  8.8497249e-001  8.8772352e-001  8.9070381e-001  8.9523155e-001  8.9993122e-001  9.0445896e-001  9.0887208e-001  9.1213893e-001  9.1706786e-001  9.2308574e-001  9.2944750e-001  9.3334480e-001  9.3615314e-001  9.4102476e-001  9.4463549e-001  9.4853278e-001  9.5260202e-001  9.5604081e-001  9.6028198e-001  9.6423659e-001  9.6899358e-001  9.7168730e-001  9.7432370e-001  9.7621504e-001  9.7942458e-001  9.8360844e-001  9.8647409e-001  9.8733379e-001  9.8859468e-001  9.9077258e-001  9.9243466e-001  9.9421137e-001  9.9552957e-001  9.9684778e-001  9.9856717e-001  1.0000000e+000  9.9994269e-001  9.9919762e-001  9.9742091e-001  9.9547226e-001  9.9335167e-001  9.9105915e-001  9.8830812e-001  9.8653141e-001  9.8137322e-001  9.7673086e-001  9.7243237e-001  9.6767538e-001  9.6234525e-001  9.5632737e-001  9.5179963e-001  9.4727189e-001  9.4171252e-001  9.3689821e-001  9.3139615e-001  9.2532095e-001  9.1861531e-001  9.1145117e-001  9.0365658e-001  8.9414260e-001  8.8382623e-001  8.7396836e-001  8.6474094e-001  8.5453920e-001  8.4428015e-001  8.3304677e-001  8.2146951e-001  8.1040807e-001  7.9894544e-001  7.8702430e-001  7.7510316e-001  7.6398441e-001  7.5091701e-001  7.3807886e-001  7.2420908e-001  7.1091243e-001  6.9773040e-001  6.8403255e-001  6.7079321e-001  6.5915864e-001  6.4786795e-001  6.3445667e-001  6.2179046e-001  6.1009858e-001  5.9840669e-001  5.8608436e-001  5.7393398e-001  5.6086657e-001  5.4722604e-001  5.3335626e-001  5.1971573e-001  5.0716414e-001  4.9438331e-001  4.8131591e-001  4.6824851e-001  4.5615543e-001  4.4406236e-001  4.3168271e-001  4.1976158e-001  4.0927327e-001  3.9763870e-001  3.8520174e-001  3.7339523e-001  3.6279230e-001  3.5190280e-001  3.4095598e-001  3.2966529e-001  3.1740028e-001  3.0588033e-001  2.9567859e-001  2.8501834e-001  2.7567630e-001  2.6644888e-001  2.5699221e-001  2.4724897e-001  2.3716185e-001  2.2736130e-001  2.1801926e-001  2.0879184e-001  1.9962173e-001  1.9045163e-001  1.8156809e-001  1.7285649e-001  1.6443145e-001  1.5629298e-001  1.4844108e-001  1.4087575e-001  1.3365429e-001  1.2671939e-001  1.2007107e-001  1.1376662e-001  1.0786337e-001  1.0224668e-001  9.6973865e-002  9.2044934e-002  8.7459881e-002  8.3218707e-002  7.9321412e-002  7.5710683e-002  7.2501146e-002  6.9578175e-002  6.6941770e-002  6.4591930e-002  6.2528657e-002  6.0694635e-002  5.9089867e-002  5.7714351e-002  5.6568088e-002  5.5479138e-002  5.4562127e-002  5.3702430e-002  5.2900046e-002  5.2097662e-002  5.1237964e-002  5.0320954e-002  4.9232004e-002  4.7913801e-002  4.6309033e-002  4.4417698e-002  4.2125172e-002  3.9374140e-002  3.6049977e-002  3.2152682e-002  2.7510316e-002  2.2065566e-002  1.5761119e-002  8.4250344e-003  0.0000000e+000
  0.0000000e+000  2.7280800e-001  2.7701143e-001  2.8074122e-001  2.8387899e-001  2.8660233e-001  2.8885205e-001  2.9068735e-001  2.9210822e-001  2.9317388e-001  2.9388432e-001  2.9429874e-001  2.9441715e-001  2.9429874e-001  2.9400272e-001  2.9341069e-001  2.9270025e-001  2.9181221e-001  2.9074655e-001  2.8962169e-001  2.8843763e-001  2.8713516e-001  2.8583269e-001  2.8447102e-001  2.8310935e-001  2.8174768e-001  2.8050441e-001  2.7926114e-001  2.7807708e-001  2.7701143e-001  2.7606418e-001  2.7523533e-001  2.7452489e-001  2.7393286e-001  2.7357764e-001  2.7340004e-001  2.7340004e-001  2.7357764e-001  2.7399207e-001  2.7464330e-001  2.7553135e-001  2.7665621e-001  2.7807708e-001  2.7973477e-001  2.8162927e-001  2.8381979e-001  2.8630632e-001  2.8908886e-001  2.9216743e-001  2.9554200e-001  2.9921260e-001  3.0240957e-001  3.0608016e-001  3.1099402e-001  3.1638150e-001  3.2295305e-001  3.2928779e-001  3.3443846e-001  3.4183885e-001  3.4918004e-001  3.5592919e-001  3.6179030e-001  3.6865787e-001  3.7605826e-001  3.8410988e-001  3.9103665e-001  3.9867385e-001  4.0577823e-001  4.1359304e-001  4.2182227e-001  4.3046593e-001  4.3976082e-001  4.4793085e-001  4.5722574e-001  4.6646143e-001  4.7634835e-001  4.8605766e-001  4.9547096e-001  5.0423302e-001  5.1323190e-001  5.2305962e-001  5.3318335e-001  5.4200462e-001  5.5106270e-001  5.5982476e-001  5.6983009e-001  5.7995382e-001  5.8995915e-001  5.9955006e-001  6.0908176e-001  6.1677817e-001  6.2400095e-001  6.3217098e-001  6.4057782e-001  6.4939909e-001  6.5721390e-001  6.6431828e-001  6.7148185e-001  6.7947428e-001  6.8776271e-001  6.9492629e-001  7.0173465e-001  7.0747735e-001  7.1387129e-001  7.1967320e-001  7.2369901e-001  7.3032976e-001  7.3737493e-001  7.4418329e-001  7.5010361e-001  7.5531348e-001  7.6218104e-001  7.6745012e-001  7.7337043e-001  7.7840270e-001  7.8337576e-001  7.8894086e-001  7.9320348e-001  7.9746611e-001  8.0243917e-001  8.0534012e-001  8.0906992e-001  8.1262211e-001  8.1581908e-001  8.1990409e-001  8.2404831e-001  8.2795572e-001  8.3115268e-001  8.3464567e-001  8.3648097e-001  8.3961873e-001  8.4299331e-001  8.4613108e-001  8.4968326e-001  8.5234740e-001  8.5548517e-001  8.5862294e-001  8.6140548e-001  8.6324078e-001  8.6602333e-001  8.6833225e-001  8.7099639e-001  8.7354212e-001  8.7591025e-001  8.7869279e-001  8.8212658e-001  8.8621159e-001  8.8964537e-001  8.9426322e-001  8.9822983e-001  9.0142680e-001  9.0491978e-001  9.0770233e-001  9.1036647e-001  9.1303061e-001  9.1433308e-001  9.1634598e-001  9.1895092e-001  9.2220709e-001  9.2522645e-001  9.2700255e-001  9.2794980e-001  9.3043633e-001  9.3262684e-001  9.3570541e-001  9.3854716e-001  9.4061926e-001  9.4304659e-001  9.4500030e-001  9.4855248e-001  9.5204547e-001  9.5719614e-001  9.6027470e-001  9.6175478e-001  9.6382689e-001  9.6649103e-001  9.7022083e-001  9.7312178e-001  9.7472027e-001  9.7756202e-001  9.7874608e-001  9.8117341e-001  9.8360073e-001  9.8596886e-001  9.8810017e-001  9.8963945e-001  9.9046830e-001  9.9242200e-001  9.9473092e-001  9.9632941e-001  9.9733586e-001  9.9739506e-001  9.9899355e-001  9.9958558e-001  9.9988159e-001  1.0000000e+000  9.9780948e-001  9.9621100e-001  9.9301403e-001  9.8987627e-001  9.8667930e-001  9.8401516e-001  9.8265348e-001  9.7910130e-001  9.7371381e-001  9.6939198e-001  9.6572139e-001  9.6027470e-001  9.5275591e-001  9.4588834e-001  9.3836955e-001  9.3120597e-001  9.2350956e-001  9.1421467e-001  9.0574862e-001  8.9663134e-001  8.8644840e-001  8.7667989e-001  8.6519448e-001  8.5436031e-001  8.4399976e-001  8.3215914e-001  8.1996329e-001  8.0770825e-001  7.9456515e-001  7.8165887e-001  7.7052868e-001  7.5720798e-001  7.4489373e-001  7.3216506e-001  7.1884435e-001  7.0564206e-001  6.9143331e-001  6.7681014e-001  6.6254218e-001  6.4892546e-001  6.3513113e-001  6.2151442e-001  6.0807531e-001  5.9469540e-001  5.8267717e-001  5.7012610e-001  5.5763424e-001  5.4378071e-001  5.3069682e-001  5.1719851e-001  5.0251613e-001  4.8895862e-001  4.7492748e-001  4.6077793e-001  4.4579954e-001  4.3236043e-001  4.1945415e-001  4.0654787e-001  3.9370079e-001  3.8079451e-001  3.6830265e-001  3.5610680e-001  3.4331893e-001  3.3059026e-001  3.1892724e-001  3.0785625e-001  2.9672607e-001  2.8654313e-001  2.7624179e-001  2.6665088e-001  2.5729679e-001  2.4764668e-001  2.3710852e-001  2.2763602e-001  2.1964360e-001  2.1129596e-001  2.0211947e-001  1.9217335e-001  1.8382571e-001  1.7577408e-001  1.6795927e-001  1.6049967e-001  1.5327689e-001  1.4635013e-001  1.3971938e-001  1.3338464e-001  1.2728672e-001  1.2154402e-001  1.1603813e-001  1.1082825e-001  1.0585519e-001  1.0117814e-001  9.6737908e-002  9.2593689e-002  8.8686283e-002  8.5015689e-002  8.1581908e-002  7.8325736e-002  7.5306376e-002  7.2523829e-002  6.9859689e-002  6.7432360e-002  6.5064235e-002  6.2932923e-002  6.0860813e-002  5.8907110e-002  5.7012610e-002  5.5177313e-002  5.3401220e-002  5.1625126e-002  4.9789829e-002  4.7954532e-002  4.6060032e-002  4.4047126e-002  4.1915813e-002  3.9666094e-002  3.7179563e-002  3.4456219e-002  3.1496063e-002  2.8239891e-002  2.4628500e-002  2.0602688e-002  1.6221657e-002  1.1367000e-002  5.9795157e-003  0.0000000e+000
  0.0000000e+000  1.1759629e-001  1.1490852e-001  1.1262144e-001  1.1069808e-001  1.0909528e-001  1.0778838e-001  1.0672807e-001  1.0590201e-001  1.0526705e-001  1.0480470e-001  1.0449031e-001  1.0429921e-001  1.0421907e-001  1.0421907e-001  1.0429921e-001  1.0442866e-001  1.0461360e-001  1.0482936e-001  1.0507595e-001  1.0534103e-001  1.0561843e-001  1.0590817e-001  1.0621024e-001  1.0651230e-001  1.0682670e-001  1.0714726e-001  1.0748015e-001  1.0782537e-001  1.0818908e-001  1.0857129e-001  1.0899048e-001  1.0944050e-001  1.0993983e-001  1.1048848e-001  1.1110495e-001  1.1178922e-001  1.1255980e-001  1.1341668e-001  1.1437836e-001  1.1545717e-001  1.1665927e-001  1.1800316e-001  1.1949499e-001  1.2114711e-001  1.2297184e-001  1.2498151e-001  1.2718844e-001  1.2959881e-001  1.3223110e-001  1.3525793e-001  1.3863614e-001  1.4191572e-001  1.4550969e-001  1.5063865e-001  1.5552103e-001  1.6050205e-001  1.6642008e-001  1.7215318e-001  1.7751640e-001  1.8386596e-001  1.8984564e-001  1.9607190e-001  2.0229817e-001  2.0926419e-001  2.1598363e-001  2.2319623e-001  2.2960744e-001  2.3645017e-001  2.4323125e-001  2.5112196e-001  2.5888938e-001  2.6573211e-001  2.7343789e-001  2.8225329e-001  2.9094541e-001  3.0136361e-001  3.1030231e-001  3.1967254e-001  3.2928934e-001  3.3909109e-001  3.5018740e-001  3.5998915e-001  3.7114711e-001  3.8236672e-001  3.9272328e-001  4.0344972e-001  4.1386793e-001  4.2299157e-001  4.3297825e-001  4.4321152e-001  4.5381467e-001  4.6330818e-001  4.7138383e-001  4.8013759e-001  4.8815160e-001  4.9653548e-001  5.0454949e-001  5.1336490e-001  5.2088573e-001  5.2754352e-001  5.3389308e-001  5.3987276e-001  5.4727031e-001  5.5312670e-001  5.5879815e-001  5.6520935e-001  5.7174385e-001  5.7686048e-001  5.8111407e-001  5.8703211e-001  5.9282685e-001  5.9652562e-001  6.0158061e-001  6.0564926e-001  6.0947132e-001  6.1292351e-001  6.1569759e-001  6.1976624e-001  6.2438970e-001  6.2852000e-001  6.3086255e-001  6.3283523e-001  6.3486956e-001  6.3739705e-001  6.4097253e-001  6.4411649e-001  6.4695221e-001  6.4997288e-001  6.5317848e-001  6.5582926e-001  6.5860334e-001  6.6180895e-001  6.6593924e-001  6.6945307e-001  6.7296691e-001  6.7604922e-001  6.8042610e-001  6.8418652e-001  6.8683730e-001  6.9084431e-001  6.9559106e-001  6.9935148e-001  7.0440647e-001  7.0939981e-001  7.1500962e-001  7.2123588e-001  7.2764709e-001  7.3344183e-001  7.3960645e-001  7.4669576e-001  7.5255215e-001  7.5834690e-001  7.6432658e-001  7.7079943e-001  7.7622429e-001  7.8275879e-001  7.8843024e-001  7.9490309e-001  8.0088277e-001  8.0741727e-001  8.1512305e-001  8.2258224e-001  8.2800710e-001  8.3380184e-001  8.3848696e-001  8.4458993e-001  8.5063126e-001  8.5691917e-001  8.6271391e-001  8.6980323e-001  8.7781723e-001  8.8502984e-001  8.9187256e-001  8.9846871e-001  9.0457168e-001  9.1110618e-001  9.1807220e-001  9.2503822e-001  9.3169601e-001  9.3662771e-001  9.4125117e-001  9.4729250e-001  9.5240913e-001  9.5758741e-001  9.6399862e-001  9.6825221e-001  9.7225921e-001  9.7577304e-001  9.7928688e-001  9.8354046e-001  9.8649948e-001  9.8958179e-001  9.9247916e-001  9.9463678e-001  9.9580806e-001  9.9710263e-001  9.9913695e-001  9.9969177e-001  1.0000000e+000  9.9802732e-001  9.9765744e-001  9.9765744e-001  9.9636287e-001  9.9414361e-001  9.9130789e-001  9.8921191e-001  9.8575973e-001  9.8076639e-001  9.7700597e-001  9.7151946e-001  9.6683434e-001  9.6110125e-001  9.5450510e-001  9.4741579e-001  9.4007989e-001  9.3206589e-001  9.2238743e-001  9.1258569e-001  9.0383193e-001  8.9544804e-001  8.8539971e-001  8.7479657e-001  8.6431671e-001  8.5309711e-001  8.4224737e-001  8.2979484e-001  8.1672585e-001  8.0433496e-001  7.9175914e-001  7.7887508e-001  7.6562115e-001  7.5181240e-001  7.3862011e-001  7.2487301e-001  7.1137249e-001  6.9861173e-001  6.8585096e-001  6.7204222e-001  6.5848005e-001  6.4430143e-001  6.3092420e-001  6.1693051e-001  6.0213542e-001  5.8727869e-001  5.7291513e-001  5.5793510e-001  5.4295507e-001  5.2748188e-001  5.1244020e-001  4.9770676e-001  4.8229521e-001  4.6830152e-001  4.5387631e-001  4.4043744e-001  4.2644375e-001  4.1368299e-001  4.0098387e-001  3.8655866e-001  3.7244168e-001  3.5887952e-001  3.4574888e-001  3.3397445e-001  3.2146028e-001  3.0888445e-001  2.9686344e-001  2.8669182e-001  2.7590373e-001  2.6456083e-001  2.5395769e-001  2.4273808e-001  2.3213493e-001  2.2184002e-001  2.1259309e-001  2.0285299e-001  1.9329783e-001  1.8398925e-001  1.7498890e-001  1.6623514e-001  1.5767865e-001  1.4940573e-001  1.4139172e-001  1.3363047e-001  1.2612196e-001  1.1887237e-001  1.1188169e-001  1.0513759e-001  9.8652414e-002  9.2413819e-002  8.6427973e-002  8.0688711e-002  7.5196035e-002  6.9943779e-002  6.4925778e-002  6.0154362e-002  5.5604873e-002  5.1289639e-002  4.7202495e-002  4.3324949e-002  3.9669330e-002  3.6223307e-002  3.2980717e-002  2.9935395e-002  2.7087340e-002  2.4418060e-002  2.1933718e-002  1.9621986e-002  1.7470533e-002  1.5485525e-002  1.3642304e-002  1.1947034e-002  1.0381220e-002  8.9386990e-003  7.6133057e-003  6.3988756e-003  5.2769147e-003  4.2412586e-003  3.2795778e-003  2.3857079e-003  1.5534842e-003  7.5824826e-004  0.0000000e+000
  0.0000000e+000  2.9430648e-001  2.9230769e-001  2.9049061e-001  2.8879467e-001  2.8728044e-001  2.8588734e-001  2.8455482e-001  2.8334343e-001  2.8213204e-001  2.8104179e-001  2.7995154e-001  2.7892187e-001  2.7789219e-001  2.7692308e-001  2.7595397e-001  2.7498486e-001  2.7407632e-001  2.7316778e-001  2.7219867e-001  2.7135070e-001  2.7044216e-001  2.6959419e-001  2.6880678e-001  2.6801938e-001  2.6723198e-001  2.6656572e-001  2.6596002e-001  2.6535433e-001  2.6486978e-001  2.6450636e-001  2.6420351e-001  2.6402180e-001  2.6396124e-001  2.6408237e-001  2.6432465e-001  2.6468807e-001  2.6529376e-001  2.6602059e-001  2.6698970e-001  2.6820109e-001  2.6959419e-001  2.7122956e-001  2.7316778e-001  2.7528770e-001  2.7777105e-001  2.8049667e-001  2.8358571e-001  2.8691702e-001  2.9061175e-001  2.9642641e-001  3.0151423e-001  3.0726832e-001  3.1229558e-001  3.1653543e-001  3.2180497e-001  3.2931557e-001  3.3506965e-001  3.4179285e-001  3.4936402e-001  3.5693519e-001  3.6541490e-001  3.7341005e-001  3.8140521e-001  3.9036947e-001  4.0042399e-001  4.1035736e-001  4.2113870e-001  4.3204119e-001  4.4391278e-001  4.5669291e-001  4.6838280e-001  4.8061781e-001  4.9254997e-001  5.0290733e-001  5.1520291e-001  5.2895215e-001  5.4112659e-001  5.5336160e-001  5.6596002e-001  5.7825560e-001  5.9158086e-001  6.0526953e-001  6.1920048e-001  6.3494852e-001  6.4936402e-001  6.6335554e-001  6.7698365e-001  6.8940036e-001  7.0175651e-001  7.1338583e-001  7.2495457e-001  7.3706844e-001  7.4918231e-001  7.6123561e-001  7.7262265e-001  7.8479709e-001  7.9533616e-001  8.0581466e-001  8.1599031e-001  8.2628710e-001  8.3749243e-001  8.4797093e-001  8.5814658e-001  8.6686856e-001  8.7649909e-001  8.8491823e-001  8.9248940e-001  8.9866747e-001  9.0423985e-001  9.0993337e-001  9.1574803e-001  9.1956390e-001  9.2386432e-001  9.2798304e-001  9.3040581e-001  9.3240460e-001  9.3410055e-001  9.3712901e-001  9.4076317e-001  9.4282253e-001  9.4542701e-001  9.4712296e-001  9.4984858e-001  9.5136281e-001  9.5221078e-001  9.5239249e-001  9.5178680e-001  9.5202907e-001  9.5324046e-001  9.5481526e-001  9.5463356e-001  9.5626893e-001  9.5639007e-001  9.5645064e-001  9.5651121e-001  9.5620836e-001  9.5614779e-001  9.5572380e-001  9.5542096e-001  9.5414900e-001  9.5457299e-001  9.5542096e-001  9.5717747e-001  9.5887341e-001  9.6026651e-001  9.6184131e-001  9.6153846e-001  9.6232586e-001  9.6287099e-001  9.6323440e-001  9.6493035e-001  9.6698970e-001  9.6814052e-001  9.7110842e-001  9.7310721e-001  9.7431859e-001  9.7643852e-001  9.7698365e-001  9.7880073e-001  9.8207147e-001  9.8443368e-001  9.8619019e-001  9.8909752e-001  9.9188371e-001  9.9351908e-001  9.9503331e-001  9.9576015e-001  9.9751666e-001  9.9769836e-001  9.9697153e-001  9.9842520e-001  9.9739552e-001  9.9545730e-001  9.9569958e-001  9.9691096e-001  9.9775893e-001  9.9860690e-001  9.9854634e-001  9.9981829e-001  1.0000000e+000  9.9806178e-001  9.9685039e-001  9.9491217e-001  9.9139915e-001  9.8897638e-001  9.8721987e-001  9.8661417e-001  9.8497880e-001  9.8273773e-001  9.8128407e-001  9.7801333e-001  9.7510600e-001  9.7165354e-001  9.6923077e-001  9.6765597e-001  9.6614173e-001  9.6335554e-001  9.5929740e-001  9.5536039e-001  9.5057541e-001  9.4748637e-001  9.4324652e-001  9.3731072e-001  9.3101151e-001  9.2477286e-001  9.1895821e-001  9.1223501e-001  9.0575409e-001  8.9921260e-001  8.9030890e-001  8.8104179e-001  8.7213810e-001  8.6384010e-001  8.5523925e-001  8.4645669e-001  8.3676560e-001  8.2786190e-001  8.1726227e-001  8.0781345e-001  7.9678982e-001  7.8576620e-001  7.7552998e-001  7.6335554e-001  7.5287704e-001  7.4118716e-001  7.2895215e-001  7.1659600e-001  7.0629921e-001  6.9261054e-001  6.7958813e-001  6.6596002e-001  6.5136281e-001  6.3731072e-001  6.2301635e-001  6.1066021e-001  5.9812235e-001  5.8612962e-001  5.7383404e-001  5.5947910e-001  5.4470018e-001  5.3070866e-001  5.1738340e-001  5.0423985e-001  4.9145972e-001  4.7825560e-001  4.6535433e-001  4.5324046e-001  4.4100545e-001  4.2895215e-001  4.1677771e-001  4.0430042e-001  3.9254997e-001  3.8116293e-001  3.7044216e-001  3.6044821e-001  3.4924288e-001  3.3797698e-001  3.2768019e-001  3.1732283e-001  3.0702604e-001  2.9576015e-001  2.8540279e-001  2.7492429e-001  2.6486978e-001  2.5469412e-001  2.4572986e-001  2.3634161e-001  2.2640824e-001  2.1780739e-001  2.0993337e-001  2.0211993e-001  1.9345851e-001  1.8570563e-001  1.7722592e-001  1.6886735e-001  1.6075106e-001  1.5275591e-001  1.4500303e-001  1.3737129e-001  1.2998183e-001  1.2271351e-001  1.1574803e-001  1.0890369e-001  1.0230164e-001  9.5881284e-002  8.9703210e-002  8.3767414e-002  7.8013325e-002  7.2501514e-002  6.7231981e-002  6.2144155e-002  5.7359176e-002  5.2755906e-002  4.8394912e-002  4.4276196e-002  4.0339188e-002  3.6705027e-002  3.3252574e-002  3.0042399e-002  2.7074500e-002  2.4288310e-002  2.1744397e-002  1.9382193e-002  1.7201696e-002  1.5263477e-002  1.3446396e-002  1.1871593e-002  1.0417929e-002  9.1459721e-003  7.9951545e-003  6.9654755e-003  6.0569352e-003  5.2695336e-003  4.5427014e-003  3.8764385e-003  3.2101757e-003  2.6044821e-003  1.9987886e-003  1.3930951e-003  7.2683222e-004  0.0000000e+000
  0.0000000e+000  2.2570789e-001  2.2216056e-001  2.1901373e-001  2.1621019e-001  2.1380715e-001  2.1163298e-001  2.0974488e-001  2.0808564e-001  2.0671248e-001  2.0545374e-001  2.0442387e-001  2.0350843e-001  2.0276463e-001  2.0207805e-001  2.0156312e-001  2.0110540e-001  2.0076211e-001  2.0047603e-001  2.0024717e-001  2.0001831e-001  1.9990388e-001  1.9984666e-001  1.9978945e-001  1.9973223e-001  1.9978945e-001  1.9984666e-001  1.9990388e-001  2.0001831e-001  2.0018995e-001  2.0036160e-001  2.0064768e-001  2.0093375e-001  2.0127704e-001  2.0167755e-001  2.0213527e-001  2.0270742e-001  2.0327957e-001  2.0402337e-001  2.0482438e-001  2.0573982e-001  2.0676969e-001  2.0791399e-001  2.0922994e-001  2.1066032e-001  2.1226234e-001  2.1397880e-001  2.1592411e-001  2.1798385e-001  2.2027246e-001  2.2284714e-001  2.2530739e-001  2.2828257e-001  2.3120054e-001  2.3434738e-001  2.3806636e-001  2.4218585e-001  2.4619090e-001  2.5065368e-001  2.5545975e-001  2.6026582e-001  2.6575847e-001  2.7147998e-001  2.7834580e-001  2.8486832e-001  2.9202021e-001  2.9837109e-001  3.0575184e-001  3.1330423e-001  3.2074219e-001  3.2818016e-001  3.3653357e-001  3.4534469e-001  3.5352645e-001  3.6273809e-001  3.7109149e-001  3.7898718e-001  3.8688286e-001  3.9643779e-001  4.0690815e-001  4.1766459e-001  4.2882154e-001  4.4043621e-001  4.5119265e-001  4.6063314e-001  4.6967313e-001  4.7882755e-001  4.9038500e-001  5.0056929e-001  5.1058193e-001  5.1899256e-001  5.2717432e-001  5.3615709e-001  5.4611252e-001  5.5543858e-001  5.6516515e-001  5.7357577e-001  5.8301627e-001  5.9205625e-001  6.0063852e-001  6.0784762e-001  6.1545723e-001  6.2232305e-001  6.2907443e-001  6.3691290e-001  6.4383593e-001  6.5098782e-001  6.5842578e-001  6.6511995e-001  6.7135640e-001  6.7627690e-001  6.8148347e-001  6.8686169e-001  6.9344143e-001  7.0076497e-001  7.0694420e-001  7.1146419e-001  7.1586976e-001  7.1987481e-001  7.2262114e-001  7.2485253e-001  7.2794214e-001  7.3057404e-001  7.3406416e-001  7.3755428e-001  7.3978567e-001  7.4092997e-001  7.4298972e-001  7.4642263e-001  7.5082819e-001  7.5437553e-001  7.5712185e-001  7.6112691e-001  7.6570412e-001  7.6919424e-001  7.7211221e-001  7.7743322e-001  7.8223929e-001  7.8687371e-001  7.9042105e-001  7.9219471e-001  7.9454053e-001  7.9963268e-001  8.0403824e-001  8.0764279e-001  8.1067520e-001  8.1416532e-001  8.1845645e-001  8.2326252e-001  8.2795416e-001  8.3419061e-001  8.4019819e-001  8.4649186e-001  8.5164122e-001  8.5764880e-001  8.6371360e-001  8.7063663e-001  8.7750245e-001  8.8413940e-001  8.9071914e-001  8.9592571e-001  9.0130393e-001  9.0673937e-001  9.1171708e-001  9.1675201e-001  9.1944112e-001  9.2270238e-001  9.2556314e-001  9.2859554e-001  9.3054085e-001  9.3437427e-001  9.3809325e-001  9.4295653e-001  9.4770539e-001  9.5245424e-001  9.5714588e-001  9.6126537e-001  9.6458385e-001  9.6773068e-001  9.7076308e-001  9.7396712e-001  9.7785775e-001  9.8157673e-001  9.8483800e-001  9.8672609e-001  9.8867141e-001  9.8970128e-001  9.9181824e-001  9.9399241e-001  9.9650988e-001  9.9742532e-001  9.9931342e-001  9.9931342e-001  9.9919899e-001  9.9982835e-001  1.0000000e+000  9.9914177e-001  9.9816912e-001  9.9616659e-001  9.9393520e-001  9.9136052e-001  9.8849976e-001  9.8541015e-001  9.8134787e-001  9.7728560e-001  9.7328054e-001  9.6933270e-001  9.6469828e-001  9.6097929e-001  9.5737474e-001  9.5233981e-001  9.4507349e-001  9.3769274e-001  9.3065528e-001  9.2258795e-001  9.1360518e-001  9.0479405e-001  8.9615457e-001  8.8682851e-001  8.7773131e-001  8.6720373e-001  8.5553184e-001  8.4317338e-001  8.3201643e-001  8.2091670e-001  8.0924482e-001  7.9642863e-001  7.8401295e-001  7.7285601e-001  7.6089805e-001  7.4716642e-001  7.3354923e-001  7.2056139e-001  7.0545661e-001  6.8926473e-001  6.7284399e-001  6.5854021e-001  6.4538074e-001  6.3130582e-001  6.1482787e-001  5.9926536e-001  5.8456107e-001  5.7082945e-001  5.5829934e-001  5.4576923e-001  5.3386849e-001  5.2231103e-001  5.0978092e-001  4.9730803e-001  4.8472070e-001  4.7339211e-001  4.6309339e-001  4.5308075e-001  4.4186659e-001  4.3048078e-001  4.1926662e-001  4.0868182e-001  3.9826867e-001  3.8837046e-001  3.7652693e-001  3.6462619e-001  3.5243937e-001  3.4202622e-001  3.3041155e-001  3.2039890e-001  3.1021461e-001  3.0191842e-001  2.9224907e-001  2.8223642e-001  2.7176606e-001  2.6169620e-001  2.5162634e-001  2.4161370e-001  2.3211599e-001  2.2296157e-001  2.1397880e-001  2.0516767e-001  1.9647097e-001  1.8806035e-001  1.7976416e-001  1.7169683e-001  1.6380114e-001  1.5613432e-001  1.4863914e-001  1.4131560e-001  1.3427815e-001  1.2741233e-001  1.2071816e-001  1.1431007e-001  1.0807362e-001  1.0206604e-001  9.6287311e-002  9.0680230e-002  8.5359225e-002  8.0209865e-002  7.5232150e-002  7.0540511e-002  6.6020517e-002  6.1672169e-002  5.7552681e-002  5.3662053e-002  4.9943071e-002  4.6395734e-002  4.3020042e-002  3.9810275e-002  3.6772152e-002  3.3882789e-002  3.1142185e-002  2.8533176e-002  2.6038597e-002  2.3658449e-002  2.1369844e-002  1.9155619e-002  1.7010053e-002  1.4915980e-002  1.2850514e-002  1.0796492e-002  8.7367475e-003  6.6483960e-003  4.5142723e-003  2.3057690e-003  0.0000000e+000
  0.0000000e+000  2.0712064e-001  2.0773162e-001  2.0812042e-001  2.0845368e-001  2.0862031e-001  2.0867585e-001  2.0862031e-001  2.0850922e-001  2.0828705e-001  2.0795379e-001  2.0756499e-001  2.0717618e-001  2.0667629e-001  2.0617641e-001  2.0562097e-001  2.0501000e-001  2.0445457e-001  2.0384359e-001  2.0328816e-001  2.0273273e-001  2.0223284e-001  2.0173295e-001  2.0128860e-001  2.0089980e-001  2.0056654e-001  2.0028882e-001  2.0012220e-001  2.0006665e-001  2.0006665e-001  2.0017774e-001  2.0039991e-001  2.0078871e-001  2.0128860e-001  2.0189958e-001  2.0267718e-001  2.0362142e-001  2.0473228e-001  2.0595423e-001  2.0739836e-001  2.0900911e-001  2.1084204e-001  2.1284159e-001  2.1506332e-001  2.1745168e-001  2.2006221e-001  2.2289491e-001  2.2594979e-001  2.2922684e-001  2.3272606e-001  2.3711397e-001  2.4027994e-001  2.4433459e-001  2.4927794e-001  2.5499889e-001  2.5972006e-001  2.6421906e-001  2.7071762e-001  2.7727172e-001  2.8293713e-001  2.8838036e-001  2.9465674e-001  3.0093313e-001  3.0793157e-001  3.1520773e-001  3.2198400e-001  3.2942679e-001  3.3720284e-001  3.4336814e-001  3.4981115e-001  3.5786492e-001  3.6730727e-001  3.7663852e-001  3.8541435e-001  3.9480116e-001  4.0379916e-001  4.1351922e-001  4.2435014e-001  4.3590313e-001  4.4784492e-001  4.5939791e-001  4.7145079e-001  4.8339258e-001  4.9455677e-001  5.0549878e-001  5.1671851e-001  5.2788269e-001  5.3815819e-001  5.4921129e-001  5.6098645e-001  5.7215063e-001  5.8253721e-001  5.9325705e-001  6.0364363e-001  6.1341924e-001  6.2297267e-001  6.3241502e-001  6.4135748e-001  6.5029993e-001  6.5807598e-001  6.6463008e-001  6.7057321e-001  6.7712731e-001  6.8423684e-001  6.9095756e-001  6.9845590e-001  7.0562097e-001  7.1217507e-001  7.1917352e-001  7.2611642e-001  7.3172628e-001  7.3716952e-001  7.4227949e-001  7.4805599e-001  7.5255499e-001  7.5705399e-001  7.6127527e-001  7.6532993e-001  7.6832926e-001  7.7182848e-001  7.7466119e-001  7.7621640e-001  7.7827150e-001  7.8143746e-001  7.8432571e-001  7.8743613e-001  7.9004666e-001  7.9254610e-001  7.9415685e-001  7.9626750e-001  7.9954455e-001  8.0176627e-001  8.0526550e-001  8.0948678e-001  8.1354144e-001  8.1859587e-001  8.2292824e-001  8.2709398e-001  8.3092646e-001  8.3409242e-001  8.3814708e-001  8.4070207e-001  8.4442346e-001  8.4864475e-001  8.5164408e-001  8.5503222e-001  8.6030882e-001  8.6458565e-001  8.6852922e-001  8.7386136e-001  8.7747167e-001  8.8024883e-001  8.8397023e-001  8.8769162e-001  8.9113530e-001  8.9396801e-001  8.9724506e-001  9.0046656e-001  9.0413242e-001  9.0807598e-001  9.1246390e-001  9.1579649e-001  9.1879582e-001  9.2146190e-001  9.2479449e-001  9.2896023e-001  9.3301489e-001  9.3590313e-001  9.3851366e-001  9.4295712e-001  9.4545657e-001  9.4778938e-001  9.5134415e-001  9.5423239e-001  9.5723173e-001  9.6089758e-001  9.6317485e-001  9.6506332e-001  9.6661853e-001  9.6739613e-001  9.6900689e-001  9.7133970e-001  9.7472784e-001  9.7911575e-001  9.8344812e-001  9.8605865e-001  9.8761386e-001  9.8978005e-001  9.9211286e-001  9.9500111e-001  9.9688958e-001  9.9805599e-001  9.9866696e-001  1.0000000e+000  9.9916685e-001  9.9805599e-001  9.9688958e-001  9.9705621e-001  9.9716730e-001  9.9761164e-001  9.9638969e-001  9.9527883e-001  9.9389025e-001  9.9133526e-001  9.8894690e-001  9.8672517e-001  9.8350367e-001  9.8017107e-001  9.7511664e-001  9.7028438e-001  9.6417463e-001  9.5739836e-001  9.5056654e-001  9.4329038e-001  9.3568096e-001  9.2818263e-001  9.1962897e-001  9.1013108e-001  9.0091091e-001  8.9113530e-001  8.8019329e-001  8.6880693e-001  8.5736503e-001  8.4481226e-001  8.3220395e-001  8.1948456e-001  8.0693179e-001  7.9504555e-001  7.8321484e-001  7.7010664e-001  7.5738725e-001  7.4433459e-001  7.3061542e-001  7.1717396e-001  7.0217729e-001  6.8612531e-001  6.7096201e-001  6.5552100e-001  6.4102422e-001  6.2569429e-001  6.1119751e-001  5.9714508e-001  5.8320373e-001  5.6870695e-001  5.5337703e-001  5.3938014e-001  5.2366141e-001  5.0933126e-001  4.9472339e-001  4.8100422e-001  4.6822928e-001  4.5473228e-001  4.4106865e-001  4.2784937e-001  4.1574095e-001  4.0385470e-001  3.9207954e-001  3.7924906e-001  3.6758498e-001  3.5686514e-001  3.4620084e-001  3.3514774e-001  3.2426128e-001  3.1398578e-001  3.0437681e-001  2.9499000e-001  2.8365919e-001  2.7399467e-001  2.6449678e-001  2.5516552e-001  2.4688958e-001  2.3866918e-001  2.2933792e-001  2.1995112e-001  2.1228616e-001  2.0484337e-001  1.9762275e-001  1.9062431e-001  1.8379249e-001  1.7712731e-001  1.7062875e-001  1.6435237e-001  1.5813153e-001  1.5213286e-001  1.4624528e-001  1.4041324e-001  1.3474783e-001  1.2919351e-001  1.2369473e-001  1.1830704e-001  1.1297489e-001  1.0775383e-001  1.0258831e-001  9.7478338e-002  9.2368363e-002  8.7369473e-002  8.2426128e-002  7.7538325e-002  7.2706065e-002  6.7873806e-002  6.3152633e-002  5.8487003e-002  5.3876916e-002  4.9377916e-002  4.4934459e-002  4.0546545e-002  3.6325261e-002  3.2215063e-002  2.8215952e-002  2.4383470e-002  2.0773162e-002  1.7329482e-002  1.4052433e-002  1.1108643e-002  8.3870251e-003  5.9986670e-003  3.9435681e-003  2.2772717e-003  1.0553210e-003  2.7771606e-004  0.0000000e+000  2.7771606e-004
  0.0000000e+000  2.6853207e-001  2.6627652e-001  2.6408193e-001  2.6207023e-001  2.6011948e-001  2.5829066e-001  2.5658376e-001  2.5499878e-001  2.5347476e-001  2.5207267e-001  2.5073153e-001  2.4951231e-001  2.4835406e-001  2.4725677e-001  2.4628139e-001  2.4536698e-001  2.4457449e-001  2.4384297e-001  2.4317240e-001  2.4262375e-001  2.4213606e-001  2.4177030e-001  2.4146550e-001  2.4128261e-001  2.4116069e-001  2.4109973e-001  2.4122165e-001  2.4140454e-001  2.4164838e-001  2.4207510e-001  2.4256279e-001  2.4317240e-001  2.4390393e-001  2.4475738e-001  2.4573275e-001  2.4689100e-001  2.4811022e-001  2.4951231e-001  2.5103633e-001  2.5274323e-001  2.5457206e-001  2.5658376e-001  2.5871739e-001  2.6103389e-001  2.6353328e-001  2.6621556e-001  2.6908071e-001  2.7212875e-001  2.7542063e-001  2.7749329e-001  2.8060229e-001  2.8395513e-001  2.8828335e-001  2.9279444e-001  2.9767130e-001  3.0303584e-001  3.0894904e-001  3.1364301e-001  3.1876372e-001  3.2473787e-001  3.3010241e-001  3.3412582e-001  3.3979517e-001  3.4759815e-001  3.5515728e-001  3.6296025e-001  3.7186052e-001  3.8118752e-001  3.8935625e-001  3.9807364e-001  4.0843697e-001  4.1819069e-001  4.2806633e-001  4.3818581e-001  4.5025604e-001  4.6177762e-001  4.7147037e-001  4.8287003e-001  4.9420873e-001  5.0548647e-001  5.1645940e-001  5.2755426e-001  5.3889295e-001  5.5059742e-001  5.6205803e-001  5.7284809e-001  5.8430871e-001  5.9576932e-001  6.0851012e-001  6.2179956e-001  6.3265057e-001  6.4350158e-001  6.5453548e-001  6.6654475e-001  6.7794440e-001  6.8970983e-001  7.0068276e-001  7.1128993e-001  7.2171422e-001  7.3006584e-001  7.3841746e-001  7.4689100e-001  7.5451109e-001  7.6298464e-001  7.7145818e-001  7.7889539e-001  7.8675933e-001  7.9413558e-001  8.0157279e-001  8.0608388e-001  8.1138747e-001  8.1602048e-001  8.1998293e-001  8.2357961e-001  8.2839551e-001  8.3235796e-001  8.3497927e-001  8.3729578e-001  8.4052670e-001  8.4357474e-001  8.4650085e-001  8.4979273e-001  8.5332846e-001  8.5686418e-001  8.5863204e-001  8.6033894e-001  8.6253353e-001  8.6314314e-001  8.6491100e-001  8.6667886e-001  8.6911729e-001  8.7173860e-001  8.7429895e-001  8.7624970e-001  8.7789564e-001  8.7862716e-001  8.7960254e-001  8.8179712e-001  8.8252865e-001  8.8490612e-001  8.8740551e-001  8.9118508e-001  8.9423311e-001  8.9563521e-001  8.9612290e-001  8.9740307e-001  9.0069495e-001  9.0307242e-001  9.0465740e-001  9.0740063e-001  9.1130212e-001  9.1349671e-001  9.1678859e-001  9.1867837e-001  9.2172641e-001  9.2599366e-001  9.3032187e-001  9.3257742e-001  9.3599122e-001  9.3995367e-001  9.4300171e-001  9.4568398e-001  9.4995123e-001  9.5245062e-001  9.5598634e-001  9.6092416e-001  9.6445989e-001  9.6726408e-001  9.7019020e-001  9.7494514e-001  9.7890758e-001  9.7957815e-001  9.8043160e-001  9.8293099e-001  9.8408925e-001  9.8402829e-001  9.8671056e-001  9.8939283e-001  9.9085589e-001  9.9250183e-001  9.9311144e-001  9.9335528e-001  9.9512314e-001  9.9542794e-001  9.9536698e-001  9.9695196e-001  9.9615947e-001  9.9707388e-001  9.9890271e-001  9.9975616e-001  9.9939039e-001  1.0000000e+000  9.9987808e-001  9.9920751e-001  9.9823214e-001  9.9481834e-001  9.9189222e-001  9.8829554e-001  9.8555230e-001  9.8293099e-001  9.7951719e-001  9.7561570e-001  9.7226286e-001  9.6695928e-001  9.6165569e-001  9.5495001e-001  9.5013411e-001  9.4409900e-001  9.3647891e-001  9.3032187e-001  9.2404292e-001  9.1575226e-001  9.0801024e-001  9.0160936e-001  8.9441600e-001  8.8563765e-001  8.7685930e-001  8.6777615e-001  8.5814436e-001  8.4680566e-001  8.3430871e-001  8.2345769e-001  8.1138747e-001  7.9962204e-001  7.8986832e-001  7.7968788e-001  7.6834918e-001  7.5640088e-001  7.4390393e-001  7.3134601e-001  7.1817849e-001  7.0495001e-001  6.9196537e-001  6.7928554e-001  6.6556937e-001  6.5288954e-001  6.3819800e-001  6.2301878e-001  6.0753475e-001  5.9314801e-001  5.7930992e-001  5.6602048e-001  5.5138990e-001  5.3614972e-001  5.2200683e-001  5.0938795e-001  4.9658620e-001  4.8280907e-001  4.7116557e-001  4.5818093e-001  4.4672031e-001  4.3483297e-001  4.2190929e-001  4.0843697e-001  3.9661058e-001  3.8582053e-001  3.7509144e-001  3.6564253e-001  3.5576689e-001  3.4436723e-001  3.3388198e-001  3.2418922e-001  3.1394782e-001  3.0486467e-001  2.9565960e-001  2.8803950e-001  2.7785906e-001  2.6780054e-001  2.5841258e-001  2.4902463e-001  2.4042916e-001  2.3232139e-001  2.2549378e-001  2.1708120e-001  2.0885150e-001  2.0074372e-001  1.9287979e-001  1.8513777e-001  1.7751768e-001  1.7014143e-001  1.6294806e-001  1.5587662e-001  1.4904901e-001  1.4234333e-001  1.3588149e-001  1.2954158e-001  1.2344550e-001  1.1753231e-001  1.1180200e-001  1.0625457e-001  1.0089003e-001  9.5708364e-002  9.0770544e-002  8.5954645e-002  8.1321629e-002  7.6932455e-002  7.2665204e-002  6.8580834e-002  6.4618386e-002  6.0899781e-002  5.7303097e-002  5.3828335e-002  5.0475494e-002  4.7305535e-002  4.4257498e-002  4.1270422e-002  3.8405267e-002  3.5662034e-002  3.2979761e-002  3.0297488e-002  2.7737137e-002  2.5176786e-002  2.2616435e-002  1.9995123e-002  1.7434772e-002  1.4752499e-002  1.2070227e-002  9.2538405e-003  6.3216289e-003  3.2492075e-003  0.0000000e+000
  0.0000000e+000  2.9987408e-001  2.9351802e-001  2.8770162e-001  2.8236493e-001  2.7756791e-001  2.7319062e-001  2.6929304e-001  2.6575523e-001  2.6257720e-001  2.5975895e-001  2.5724051e-001  2.5508185e-001  2.5316304e-001  2.5148408e-001  2.5010493e-001  2.4890568e-001  2.4788631e-001  2.4710679e-001  2.4650717e-001  2.4608743e-001  2.4584757e-001  2.4572765e-001  2.4572765e-001  2.4590754e-001  2.4620735e-001  2.4662709e-001  2.4716676e-001  2.4782635e-001  2.4860586e-001  2.4950531e-001  2.5046471e-001  2.5160401e-001  2.5280326e-001  2.5418241e-001  2.5562151e-001  2.5718055e-001  2.5891947e-001  2.6071835e-001  2.6263716e-001  2.6473586e-001  2.6695449e-001  2.6929304e-001  2.7175151e-001  2.7438988e-001  2.7720813e-001  2.8014631e-001  2.8326438e-001  2.8656233e-001  2.9004018e-001  2.9333813e-001  2.9669605e-001  3.0167296e-001  3.0635006e-001  3.1132698e-001  3.1612400e-001  3.2134077e-001  3.2541824e-001  3.2943575e-001  3.3435270e-001  3.3938958e-001  3.4490616e-001  3.5138214e-001  3.5935720e-001  3.6763207e-001  3.7542724e-001  3.8244289e-001  3.8987828e-001  3.9713378e-001  4.0414943e-001  4.1116508e-001  4.1973976e-001  4.2957366e-001  4.3946753e-001  4.4954128e-001  4.5877556e-001  4.6747017e-001  4.7556515e-001  4.8521916e-001  4.9625232e-001  5.0656593e-001  5.1615998e-001  5.2527433e-001  5.3540805e-001  5.4536188e-001  5.5525574e-001  5.6646879e-001  5.7804161e-001  5.9015410e-001  6.0148708e-001  6.1126102e-001  6.2145470e-001  6.3314745e-001  6.4376087e-001  6.5299514e-001  6.6168975e-001  6.7188343e-001  6.8075793e-001  6.8819332e-001  6.9388979e-001  7.0090544e-001  7.0822090e-001  7.1373748e-001  7.1985369e-001  7.2626971e-001  7.3226600e-001  7.3826228e-001  7.4419860e-001  7.4935540e-001  7.5469209e-001  7.5888949e-001  7.6404629e-001  7.6950291e-001  7.7507945e-001  7.8197518e-001  7.8599268e-001  7.8989027e-001  7.9450741e-001  7.9744558e-001  8.0158302e-001  8.0452120e-001  8.0733945e-001  8.1009774e-001  8.1189662e-001  8.1405529e-001  8.1621395e-001  8.1933201e-001  8.2161060e-001  8.2334952e-001  8.2622774e-001  8.2850633e-001  8.3078491e-001  8.3360317e-001  8.3750075e-001  8.4025904e-001  8.4415662e-001  8.4829406e-001  8.5153205e-001  8.5483001e-001  8.5848774e-001  8.6286502e-001  8.6826168e-001  8.7263896e-001  8.7599688e-001  8.7845536e-001  8.8109372e-001  8.8409186e-001  8.8685015e-001  8.9170714e-001  8.9554476e-001  8.9920249e-001  9.0226060e-001  9.0603826e-001  9.0915632e-001  9.1209450e-001  9.1605205e-001  9.1899023e-001  9.2264796e-001  9.2720513e-001  9.3044313e-001  9.3236194e-001  9.3488037e-001  9.3841818e-001  9.4171614e-001  9.4555376e-001  9.4759249e-001  9.4849194e-001  9.5089045e-001  9.5328896e-001  9.5538766e-001  9.5790610e-001  9.5940517e-001  9.6132398e-001  9.6246327e-001  9.6600108e-001  9.6935900e-001  9.7151766e-001  9.7481561e-001  9.7775379e-001  9.8099179e-001  9.8363015e-001  9.8650836e-001  9.8992625e-001  9.9238472e-001  9.9394375e-001  9.9532290e-001  9.9718175e-001  9.9916052e-001  1.0000000e+000  9.9928045e-001  9.9832104e-001  9.9796126e-001  9.9706182e-001  9.9280446e-001  9.8902680e-001  9.8440967e-001  9.8207112e-001  9.7721413e-001  9.7073814e-001  9.6702045e-001  9.6210350e-001  9.5604725e-001  9.5161000e-001  9.4609342e-001  9.3961744e-001  9.3326138e-001  9.2798465e-001  9.2276788e-001  9.1695149e-001  9.0969599e-001  9.0244049e-001  8.9260658e-001  8.8337231e-001  8.7497751e-001  8.6550339e-001  8.5572945e-001  8.4475625e-001  8.3390298e-001  8.2316963e-001  8.1267614e-001  8.0272231e-001  7.9228878e-001  7.8179529e-001  7.6974276e-001  7.5834982e-001  7.4743659e-001  7.3502428e-001  7.2423098e-001  7.1451700e-001  7.0408347e-001  6.9191102e-001  6.8069797e-001  6.6816574e-001  6.5509384e-001  6.4244169e-001  6.3122864e-001  6.2013552e-001  6.0880254e-001  5.9561072e-001  5.8157942e-001  5.6832764e-001  5.5579541e-001  5.4398273e-001  5.3175031e-001  5.2077712e-001  5.0848474e-001  4.9631229e-001  4.8443965e-001  4.7244708e-001  4.6015470e-001  4.4816214e-001  4.3718894e-001  4.2465671e-001  4.1224441e-001  4.0013192e-001  3.8735984e-001  3.7584697e-001  3.6421419e-001  3.5288121e-001  3.4076872e-001  3.2859627e-001  3.1396534e-001  3.0083348e-001  2.8962044e-001  2.7738802e-001  2.6515560e-001  2.5352282e-001  2.4248966e-001  2.3199616e-001  2.2108293e-001  2.1274810e-001  2.0381364e-001  1.9457936e-001  1.8648438e-001  1.7796966e-001  1.6975475e-001  1.6177970e-001  1.5410446e-001  1.4666907e-001  1.3953349e-001  1.3263776e-001  1.2604185e-001  1.1974576e-001  1.1368951e-001  1.0787312e-001  1.0229658e-001  9.7019848e-002  9.1982971e-002  8.7185945e-002  8.2628770e-002  7.8251484e-002  7.4174012e-002  7.0276429e-002  6.6558734e-002  6.3080890e-002  5.9782935e-002  5.6664868e-002  5.3726689e-002  5.0968400e-002  4.8330035e-002  4.5811597e-002  4.3473047e-002  4.1194459e-002  3.9035798e-002  3.6997062e-002  3.4958326e-002  3.3039516e-002  3.1180668e-002  2.9321820e-002  2.7462973e-002  2.5604125e-002  2.3745278e-002  2.1826468e-002  1.9907657e-002  1.7868921e-002  1.5710260e-002  1.3491635e-002  1.1153085e-002  8.6346465e-003  5.9363195e-003  3.0581040e-003  0.0000000e+000
  0.0000000e+000  2.7535097e-001  2.7276014e-001  2.7010906e-001  2.6745797e-001  2.6480689e-001  2.6215581e-001  2.5962523e-001  2.5709466e-001  2.5462433e-001  2.5221426e-001  2.4992469e-001  2.4775562e-001  2.4564680e-001  2.4365849e-001  2.4179069e-001  2.4010363e-001  2.3853709e-001  2.3709104e-001  2.3582575e-001  2.3474122e-001  2.3377719e-001  2.3299391e-001  2.3239140e-001  2.3190938e-001  2.3166837e-001  2.3160812e-001  2.3166837e-001  2.3196963e-001  2.3245165e-001  2.3305417e-001  2.3389769e-001  2.3492197e-001  2.3612701e-001  2.3751280e-001  2.3907935e-001  2.4088691e-001  2.4281497e-001  2.4492378e-001  2.4721335e-001  2.4968368e-001  2.5239501e-001  2.5522685e-001  2.5823944e-001  2.6137254e-001  2.6474664e-001  2.6830150e-001  2.7197686e-001  2.7583298e-001  2.7986986e-001  2.8432849e-001  2.8830512e-001  2.9155872e-001  2.9637886e-001  3.0113876e-001  3.0559740e-001  3.0957402e-001  3.1475568e-001  3.1969633e-001  3.2457673e-001  3.2897512e-001  3.3445803e-001  3.4024221e-001  3.4693017e-001  3.5422064e-001  3.6127011e-001  3.6735555e-001  3.7482678e-001  3.8398506e-001  3.9187805e-001  3.9940953e-001  4.0814605e-001  4.1814786e-001  4.2754715e-001  4.3760921e-001  4.4688799e-001  4.5670904e-001  4.6767488e-001  4.7924324e-001  4.9045008e-001  5.0153642e-001  5.1388805e-001  5.2593842e-001  5.3696451e-001  5.4895463e-001  5.6190878e-001  5.7191059e-001  5.8263542e-001  5.9287823e-001  6.0504911e-001  6.1595469e-001  6.2643851e-001  6.3650057e-001  6.4620112e-001  6.5590167e-001  6.6638549e-001  6.7638730e-001  6.8530457e-001  6.9434235e-001  7.0344038e-001  7.1018859e-001  7.1561126e-001  7.2193770e-001  7.2808339e-001  7.3471109e-001  7.4067603e-001  7.4621920e-001  7.5206363e-001  7.5591974e-001  7.5995662e-001  7.6519853e-001  7.7025969e-001  7.7399530e-001  7.7785142e-001  7.8104477e-001  7.8279207e-001  7.8562391e-001  7.8875700e-001  7.9170935e-001  7.9508345e-001  7.9761403e-001  7.9990360e-001  8.0207266e-001  8.0418148e-001  8.0677231e-001  8.0870037e-001  8.1020666e-001  8.1201422e-001  8.1496656e-001  8.1671386e-001  8.1791890e-001  8.1888293e-001  8.1984696e-001  8.2334157e-001  8.2635416e-001  8.2942700e-001  8.3346388e-001  8.3707899e-001  8.4105561e-001  8.4563475e-001  8.4997289e-001  8.5334699e-001  8.5696210e-001  8.6250527e-001  8.6702416e-001  8.7118154e-001  8.7425438e-001  8.7786949e-001  8.8365367e-001  8.8901609e-001  8.9305296e-001  8.9739109e-001  9.0172923e-001  9.0781467e-001  9.1004398e-001  9.1179129e-001  9.1510514e-001  9.1938302e-001  9.2335964e-001  9.2745677e-001  9.3203591e-001  9.3607278e-001  9.4035067e-001  9.4511056e-001  9.4812315e-001  9.4878593e-001  9.5173827e-001  9.5553413e-001  9.5945050e-001  9.6107730e-001  9.6372838e-001  9.6535518e-001  9.6746400e-001  9.6927156e-001  9.7180213e-001  9.7469422e-001  9.7620052e-001  9.7746581e-001  9.7867084e-001  9.7981563e-001  9.8168344e-001  9.8367175e-001  9.8566006e-001  9.8825089e-001  9.8963668e-001  9.9186600e-001  9.9355305e-001  9.9542086e-001  9.9614388e-001  9.9734892e-001  9.9837320e-001  9.9909622e-001  9.9957824e-001  1.0000000e+000  9.9957824e-001  9.9740917e-001  9.9409532e-001  9.9313129e-001  9.9204676e-001  9.8939567e-001  9.8752787e-001  9.8391276e-001  9.8096041e-001  9.7692354e-001  9.7234440e-001  9.6854853e-001  9.6421040e-001  9.5800446e-001  9.5125625e-001  9.4517081e-001  9.3824185e-001  9.3149364e-001  9.2510695e-001  9.1775622e-001  9.0992348e-001  9.0124721e-001  8.9208893e-001  8.8142435e-001  8.7039826e-001  8.5925167e-001  8.4840634e-001  8.3738025e-001  8.2605290e-001  8.1448455e-001  8.0134964e-001  7.8755197e-001  7.7435681e-001  7.6061939e-001  7.4766524e-001  7.3567512e-001  7.2187745e-001  7.0657348e-001  6.9114900e-001  6.7457974e-001  6.5885401e-001  6.4312828e-001  6.2734229e-001  6.1197807e-001  5.9745737e-001  5.8329819e-001  5.6799422e-001  5.5269025e-001  5.3804905e-001  5.2413087e-001  5.1111647e-001  4.9623426e-001  4.8249684e-001  4.6954269e-001  4.5598602e-001  4.4254986e-001  4.2820992e-001  4.1670181e-001  4.0603724e-001  3.9477014e-001  3.8398506e-001  3.7374224e-001  3.6398144e-001  3.5343737e-001  3.4241128e-001  3.3138519e-001  3.2090137e-001  3.1071880e-001  3.0144002e-001  2.9131771e-001  2.8137615e-001  2.7077183e-001  2.6095077e-001  2.5106947e-001  2.4160993e-001  2.3209014e-001  2.2377538e-001  2.1491836e-001  2.0521781e-001  1.9642104e-001  1.8828704e-001  1.8033380e-001  1.7256131e-001  1.6490932e-001  1.5743809e-001  1.5014762e-001  1.4297765e-001  1.3592818e-001  1.2911972e-001  1.2237151e-001  1.1580406e-001  1.0935711e-001  1.0309092e-001  9.6945231e-002  9.0980298e-002  8.5075616e-002  7.9411942e-002  7.3808520e-002  6.8385853e-002  6.3143942e-002  5.7962282e-002  5.3021630e-002  4.8201482e-002  4.3562090e-002  3.9103452e-002  3.4825571e-002  3.0728445e-002  2.6812074e-002  2.3136711e-002  1.9642104e-002  1.6388504e-002  1.3375911e-002  1.0604326e-002  8.1340001e-003  5.9649334e-003  4.0971260e-003  2.5305778e-003  1.3255408e-003  4.8201482e-004  6.0251853e-005  0.0000000e+000  4.2176297e-004  1.3255408e-003  2.7113334e-003  4.6393927e-003  7.1097186e-003  1.0242815e-002  1.3918178e-002
  0.0000000e+000  2.9965606e-001  2.9947181e-001  2.9898047e-001  2.9824346e-001  2.9719936e-001  2.9597101e-001  2.9455841e-001  2.9302297e-001  2.9142611e-001  2.8970642e-001  2.8792532e-001  2.8620563e-001  2.8442452e-001  2.8270483e-001  2.8104655e-001  2.7944970e-001  2.7797568e-001  2.7656308e-001  2.7533473e-001  2.7422921e-001  2.7330795e-001  2.7250952e-001  2.7195676e-001  2.7158826e-001  2.7140400e-001  2.7140400e-001  2.7164967e-001  2.7214101e-001  2.7281661e-001  2.7373787e-001  2.7496622e-001  2.7631741e-001  2.7797568e-001  2.7987962e-001  2.8202923e-001  2.8436310e-001  2.8694264e-001  2.8982926e-001  2.9283872e-001  2.9615526e-001  2.9965606e-001  3.0340253e-001  3.0739467e-001  3.1157106e-001  3.1593170e-001  3.2053802e-001  3.2532858e-001  3.3030340e-001  3.3546247e-001  3.3963887e-001  3.4430660e-001  3.4934283e-001  3.5499324e-001  3.6033657e-001  3.6580273e-001  3.7194448e-001  3.7667363e-001  3.8287680e-001  3.9018548e-001  3.9780125e-001  4.0633829e-001  4.1444540e-001  4.2224542e-001  4.3016828e-001  4.3772264e-001  4.4687385e-001  4.5700774e-001  4.6603611e-001  4.7309913e-001  4.8077632e-001  4.8857634e-001  4.9785039e-001  5.0601892e-001  5.1676698e-001  5.2782213e-001  5.3967572e-001  5.5091512e-001  5.6080334e-001  5.7155141e-001  5.8199238e-001  5.9157352e-001  6.0195308e-001  6.1263972e-001  6.2351063e-001  6.3536421e-001  6.4512959e-001  6.5421938e-001  6.6472178e-001  6.7602260e-001  6.8677067e-001  6.9696597e-001  7.0716128e-001  7.1741801e-001  7.2890308e-001  7.3971257e-001  7.4984646e-001  7.5998035e-001  7.6851738e-001  7.7877411e-001  7.8909225e-001  7.9941039e-001  8.0843877e-001  8.1838840e-001  8.2833804e-001  8.3564673e-001  8.4221840e-001  8.4823732e-001  8.5474757e-001  8.6279327e-001  8.6991770e-001  8.7452401e-001  8.7827048e-001  8.8256971e-001  8.8613192e-001  8.8926422e-001  8.9190517e-001  8.9264218e-001  8.9393195e-001  8.9485321e-001  8.9589731e-001  8.9773984e-001  8.9884535e-001  8.9816976e-001  8.9663432e-001  8.9602014e-001  8.9663432e-001  8.9657290e-001  8.9565164e-001  8.9638865e-001  8.9669574e-001  8.9583589e-001  8.9528313e-001  8.9534455e-001  8.9417762e-001  8.9368628e-001  8.9258076e-001  8.9319494e-001  8.9294927e-001  8.9301069e-001  8.9454612e-001  8.9534455e-001  8.9608156e-001  8.9651149e-001  8.9608156e-001  8.9663432e-001  8.9694141e-001  8.9816976e-001  8.9964378e-001  9.0197764e-001  9.0455718e-001  9.0750522e-001  9.1026901e-001  9.1303280e-001  9.1628793e-001  9.2003439e-001  9.2421078e-001  9.2808009e-001  9.3102813e-001  9.3569586e-001  9.3968800e-001  9.4398723e-001  9.4699668e-001  9.5031323e-001  9.5264709e-001  9.5596364e-001  9.6075421e-001  9.6450068e-001  9.6855423e-001  9.7279204e-001  9.7887237e-001  9.8218892e-001  9.8593539e-001  9.8722516e-001  9.8925193e-001  9.9146297e-001  9.9287557e-001  9.9398108e-001  9.9606928e-001  9.9778897e-001  9.9907874e-001  1.0000000e+000  9.9895590e-001  9.9797322e-001  9.9760472e-001  9.9674487e-001  9.9563936e-001  9.9502518e-001  9.9422675e-001  9.9250706e-001  9.9041887e-001  9.8624248e-001  9.8403145e-001  9.8188183e-001  9.7868812e-001  9.7586292e-001  9.7162511e-001  9.6591328e-001  9.5964869e-001  9.5467387e-001  9.4853212e-001  9.4294313e-001  9.3735413e-001  9.3115096e-001  9.2568481e-001  9.1942022e-001  9.1082177e-001  9.0179339e-001  8.9344061e-001  8.8570200e-001  8.7777914e-001  8.6881219e-001  8.6021373e-001  8.5216804e-001  8.4492077e-001  8.3644515e-001  8.2766245e-001  8.1765139e-001  8.0665766e-001  7.9547967e-001  7.8381034e-001  7.7324653e-001  7.6274413e-001  7.5236457e-001  7.4266061e-001  7.3185112e-001  7.2024321e-001  7.0808255e-001  6.9708881e-001  6.8517381e-001  6.7338165e-001  6.6201941e-001  6.4985874e-001  6.3843508e-001  6.2492323e-001  6.1282398e-001  6.0090898e-001  5.8862548e-001  5.7560496e-001  5.6166319e-001  5.4790566e-001  5.3451664e-001  5.2192605e-001  5.1068665e-001  4.9895590e-001  4.8771650e-001  4.7641567e-001  4.6486918e-001  4.5270851e-001  4.4073210e-001  4.2844859e-001  4.1727061e-001  4.0609262e-001  3.9411620e-001  3.8293821e-001  3.7237440e-001  3.6033657e-001  3.4829873e-001  3.3552389e-001  3.2471441e-001  3.1384351e-001  3.0413954e-001  2.9455841e-001  2.8454735e-001  2.7490480e-001  2.6575359e-001  2.5561970e-001  2.4444171e-001  2.3479916e-001  2.2454244e-001  2.1618966e-001  2.0808255e-001  2.0022110e-001  1.9272817e-001  1.8505098e-001  1.7761946e-001  1.7037219e-001  1.6343201e-001  1.5667608e-001  1.5010441e-001  1.4377841e-001  1.3763665e-001  1.3174057e-001  1.2609016e-001  1.2056258e-001  1.1528068e-001  1.1012161e-001  1.0520821e-001  1.0047906e-001  9.5872743e-002  9.1512099e-002  8.7274291e-002  8.3159317e-002  7.9228596e-002  7.5482128e-002  7.1797077e-002  6.8296278e-002  6.4918315e-002  6.1601769e-002  5.8469475e-002  5.5398600e-002  5.2389141e-002  4.9502518e-002  4.6677312e-002  4.3913524e-002  4.1272571e-002  3.8631618e-002  3.6052082e-002  3.3472546e-002  3.0954428e-002  2.8436310e-002  2.5979609e-002  2.3461491e-002  2.1004791e-002  1.8486672e-002  1.5968554e-002  1.3389019e-002  1.0809483e-002  8.2299472e-003  5.5275765e-003  2.8252057e-003  0.0000000e+000
  0.0000000e+000  2.3185493e-001  2.3086639e-001  2.2954835e-001  2.2801063e-001  2.2625324e-001  2.2433109e-001  2.2218927e-001  2.1999253e-001  2.1763104e-001  2.1521462e-001  2.1279821e-001  2.1032687e-001  2.0780062e-001  2.0538421e-001  2.0291288e-001  2.0055138e-001  1.9829972e-001  1.9604806e-001  1.9396116e-001  1.9198410e-001  1.9017179e-001  1.8846931e-001  1.8687668e-001  1.8550371e-001  1.8429551e-001  1.8330697e-001  1.8242828e-001  1.8182417e-001  1.8138482e-001  1.8116515e-001  1.8111023e-001  1.8132991e-001  1.8171434e-001  1.8237336e-001  1.8325205e-001  1.8429551e-001  1.8561355e-001  1.8715127e-001  1.8890866e-001  1.9088573e-001  1.9308247e-001  1.9549888e-001  1.9813497e-001  2.0099073e-001  2.0406617e-001  2.0736128e-001  2.1082114e-001  2.1455560e-001  2.1845481e-001  2.2164009e-001  2.2509995e-001  2.2894425e-001  2.3322789e-001  2.3806072e-001  2.4234436e-001  2.4668292e-001  2.5228461e-001  2.5821581e-001  2.6497078e-001  2.7068231e-001  2.7661351e-001  2.8512587e-001  2.9149642e-001  2.9891042e-001  3.0643425e-001  3.1406792e-001  3.2181143e-001  3.2878608e-001  3.3674926e-001  3.4438294e-001  3.5267563e-001  3.6146259e-001  3.7112825e-001  3.8024472e-001  3.8864725e-001  3.9831290e-001  4.0962611e-001  4.2039014e-001  4.3142876e-001  4.4224770e-001  4.5328632e-001  4.6443478e-001  4.7679144e-001  4.8793990e-001  4.9886868e-001  5.1040156e-001  5.2275823e-001  5.3302799e-001  5.4263872e-001  5.5340275e-001  5.6422170e-001  5.7493080e-001  5.8476121e-001  5.9514081e-001  6.0645402e-001  6.1650411e-001  6.2638944e-001  6.3616493e-001  6.4632485e-001  6.5560608e-001  6.6439304e-001  6.7235622e-001  6.7977022e-001  6.8795308e-001  6.9553183e-001  7.0228681e-001  7.0986556e-001  7.1579676e-001  7.2172796e-001  7.2738456e-001  7.3265674e-001  7.3710514e-001  7.4166337e-001  7.4627653e-001  7.5045033e-001  7.5402003e-001  7.5780941e-001  7.6022582e-001  7.6280699e-001  7.6610210e-001  7.6835376e-001  7.7093493e-001  7.7412021e-001  7.7532841e-001  7.7675629e-001  7.7807434e-001  7.7994157e-001  7.8191863e-001  7.8482931e-001  7.8708097e-001  7.8883836e-001  7.9213347e-001  7.9465972e-001  7.9685647e-001  7.9932780e-001  8.0146962e-001  8.0421554e-001  8.0800492e-001  8.1097052e-001  8.1421071e-001  8.1887878e-001  8.2239357e-001  8.2744607e-001  8.3156496e-001  8.3722156e-001  8.4271341e-001  8.4924871e-001  8.5490532e-001  8.6001274e-001  8.6555951e-001  8.7099644e-001  8.7786125e-001  8.8489082e-001  8.9104169e-001  8.9625895e-001  9.0164096e-001  9.0619920e-001  9.1081235e-001  9.1460173e-001  9.2031326e-001  9.2607970e-001  9.2953956e-001  9.3338386e-001  9.3739291e-001  9.4184131e-001  9.4524625e-001  9.5018892e-001  9.5447256e-001  9.5776767e-001  9.6161197e-001  9.6507183e-001  9.6984974e-001  9.7490225e-001  9.7869162e-001  9.8237116e-001  9.8528184e-001  9.8896138e-001  9.9302535e-001  9.9516717e-001  9.9615570e-001  9.9675981e-001  9.9747375e-001  9.9807785e-001  9.9785818e-001  9.9846228e-001  9.9906639e-001  9.9884671e-001  9.9923114e-001  9.9967049e-001  1.0000000e+000  9.9884671e-001  9.9621062e-001  9.9412372e-001  9.9225649e-001  9.8984008e-001  9.8714907e-001  9.8544660e-001  9.8264575e-001  9.7978999e-001  9.7742850e-001  9.7407847e-001  9.7133254e-001  9.6831202e-001  9.6380871e-001  9.5930539e-001  9.5370370e-001  9.4744299e-001  9.4107245e-001  9.3519617e-001  9.2855103e-001  9.2152146e-001  9.1432714e-001  9.0702298e-001  8.9966390e-001  8.9246958e-001  8.8483590e-001  8.7566451e-001  8.6654804e-001  8.5693731e-001  8.4705197e-001  8.3672730e-001  8.2607311e-001  8.1525416e-001  8.0388603e-001  7.9251790e-001  7.8065551e-001  7.6774966e-001  7.5478889e-001  7.3968631e-001  7.2474847e-001  7.1003032e-001  6.9536708e-001  6.8185712e-001  6.6752340e-001  6.5313475e-001  6.3929529e-001  6.2578533e-001  6.1128685e-001  5.9799657e-001  5.8498089e-001  5.7350292e-001  5.5955362e-001  5.4626335e-001  5.3192962e-001  5.1841967e-001  5.0584333e-001  4.9249813e-001  4.7904310e-001  4.6547823e-001  4.5163877e-001  4.3790914e-001  4.2566232e-001  4.1259171e-001  4.0083915e-001  3.8903168e-001  3.7722420e-001  3.6470278e-001  3.5201661e-001  3.4026405e-001  3.2900576e-001  3.1802206e-001  3.0753262e-001  2.9775713e-001  2.8715786e-001  2.7688810e-001  2.6749703e-001  2.5733711e-001  2.4844031e-001  2.3970827e-001  2.3004262e-001  2.2043188e-001  2.1109573e-001  2.0285796e-001  1.9434559e-001  1.8605290e-001  1.7797988e-001  1.7007161e-001  1.6232811e-001  1.5480427e-001  1.4750011e-001  1.4041562e-001  1.3344097e-001  1.2674092e-001  1.2020561e-001  1.1388999e-001  1.0773912e-001  1.0180792e-001  9.6041474e-002  9.0439787e-002  8.5057774e-002  7.9895435e-002  7.4897852e-002  7.0065024e-002  6.5396951e-002  6.0948552e-002  5.6664909e-002  5.2546022e-002  4.8646808e-002  4.4857432e-002  4.1287729e-002  3.7827863e-002  3.4587672e-002  3.1512236e-002  2.8546637e-002  2.5745793e-002  2.3109705e-002  2.0638373e-002  1.8331796e-002  1.6135056e-002  1.4103071e-002  1.2180924e-002  1.0423531e-002  8.7759765e-003  7.2602258e-003  5.8762796e-003  4.6131541e-003  3.4653574e-003  2.4383814e-003  1.5212425e-003  7.0844866e-004  0.0000000e+000
  0.0000000e+000  2.1753334e-001  2.1469556e-001  2.1213464e-001  2.0998899e-001  2.0812021e-001  2.0645907e-001  2.0507479e-001  2.0389814e-001  2.0292915e-001  2.0209857e-001  2.0147565e-001  2.0092193e-001  2.0050665e-001  2.0016058e-001  1.9988372e-001  1.9967608e-001  1.9960686e-001  1.9946843e-001  1.9946843e-001  1.9946843e-001  1.9946843e-001  1.9946843e-001  1.9953765e-001  1.9967608e-001  1.9974529e-001  1.9988372e-001  2.0002215e-001  2.0016058e-001  2.0036822e-001  2.0064508e-001  2.0085272e-001  2.0119879e-001  2.0154486e-001  2.0196015e-001  2.0244465e-001  2.0299836e-001  2.0362129e-001  2.0431343e-001  2.0514400e-001  2.0604378e-001  2.0715121e-001  2.0832785e-001  2.0964292e-001  2.1109642e-001  2.1275756e-001  2.1455713e-001  2.1649513e-001  2.1870999e-001  2.2113248e-001  2.2334734e-001  2.2487005e-001  2.2805390e-001  2.3213754e-001  2.3677489e-001  2.4099696e-001  2.4390396e-001  2.4930267e-001  2.5442452e-001  2.6072301e-001  2.6577565e-001  2.7172807e-001  2.7885713e-001  2.8612463e-001  2.9283841e-001  2.9892926e-001  3.0681968e-001  3.1443324e-001  3.2197759e-001  3.2986801e-001  3.3914271e-001  3.4744842e-001  3.5693077e-001  3.6662075e-001  3.7548017e-001  3.8503173e-001  3.9562151e-001  4.0655735e-001  4.1700870e-001  4.2718319e-001  4.3804982e-001  4.4933174e-001  4.6089051e-001  4.7148028e-001  4.8331591e-001  4.9549762e-001  5.0636425e-001  5.1799223e-001  5.3003551e-001  5.4131742e-001  5.5218405e-001  5.6305069e-001  5.7398653e-001  5.8450709e-001  5.9537372e-001  6.0485607e-001  6.1371549e-001  6.2375155e-001  6.3212647e-001  6.4126274e-001  6.5109116e-001  6.6008901e-001  6.6853314e-001  6.7787706e-001  6.8535220e-001  6.9351947e-001  7.0057932e-001  7.0701624e-001  7.1366081e-001  7.1899030e-001  7.2466587e-001  7.2923401e-001  7.3435586e-001  7.3816264e-001  7.4210785e-001  7.4833713e-001  7.5297448e-001  7.5761183e-001  7.6100333e-001  7.6536382e-001  7.7090096e-001  7.7595360e-001  7.7913745e-001  7.8301345e-001  7.8668180e-001  7.8986566e-001  7.9374165e-001  7.9692550e-001  8.0121679e-001  8.0419300e-001  8.0779214e-001  8.1166813e-001  8.1623627e-001  8.1955855e-001  8.2315769e-001  8.2585704e-001  8.2938697e-001  8.3277847e-001  8.3706975e-001  8.4163789e-001  8.4717502e-001  8.5174316e-001  8.5631130e-001  8.6108708e-001  8.6551679e-001  8.6911593e-001  8.7243821e-001  8.7742163e-001  8.8268191e-001  8.8752691e-001  8.9167976e-001  8.9472518e-001  8.9797825e-001  9.0296168e-001  9.0676846e-001  9.1078288e-001  9.1445124e-001  9.1901937e-001  9.2538708e-001  9.3030129e-001  9.3445414e-001  9.3819171e-001  9.4407492e-001  9.4829698e-001  9.5120398e-001  9.5507998e-001  9.5881754e-001  9.6061711e-001  9.6255511e-001  9.6387018e-001  9.6504682e-001  9.6726168e-001  9.7079160e-001  9.7335253e-001  9.7529053e-001  9.7632874e-001  9.7798988e-001  9.8089688e-001  9.8359623e-001  9.8622637e-001  9.8913337e-001  9.9051765e-001  9.9107137e-001  9.9335544e-001  9.9522422e-001  9.9619322e-001  9.9743907e-001  9.9882336e-001  9.9861572e-001  9.9875414e-001  1.0000000e+000  9.9868493e-001  9.9750829e-001  9.9820043e-001  9.9778515e-001  9.9854650e-001  9.9757750e-001  9.9446286e-001  9.9183272e-001  9.8864887e-001  9.8484209e-001  9.8221195e-001  9.7951259e-001  9.7598267e-001  9.7176060e-001  9.6636189e-001  9.6027104e-001  9.5418019e-001  9.4808934e-001  9.4234456e-001  9.3708428e-001  9.3147793e-001  9.2241087e-001  9.1362066e-001  9.0510732e-001  8.9707847e-001  8.8808062e-001  8.7686792e-001  8.6620893e-001  8.5644973e-001  8.4565231e-001  8.3464725e-001  8.2384983e-001  8.1180656e-001  8.0024779e-001  7.8792766e-001  7.7505381e-001  7.6238761e-001  7.4972141e-001  7.3428664e-001  7.1975166e-001  7.0493982e-001  6.9123540e-001  6.7808470e-001  6.6472636e-001  6.5116038e-001  6.3787125e-001  6.2423605e-001  6.1011635e-001  5.9544294e-001  5.8063110e-001  5.6561161e-001  5.5163034e-001  5.3854885e-001  5.2442916e-001  5.1058631e-001  4.9563604e-001  4.8207006e-001  4.6885014e-001  4.5639159e-001  4.4476360e-001  4.3244347e-001  4.2143841e-001  4.1029492e-001  3.9887458e-001  3.8613916e-001  3.7354218e-001  3.6239869e-001  3.5201656e-001  3.3941957e-001  3.2696101e-001  3.1588674e-001  3.0474325e-001  2.9373819e-001  2.8224863e-001  2.7179729e-001  2.6134594e-001  2.5137909e-001  2.4279653e-001  2.3317576e-001  2.2390105e-001  2.1448792e-001  2.0638986e-001  1.9808415e-001  1.8943237e-001  1.8098824e-001  1.7275175e-001  1.6465369e-001  1.5676327e-001  1.4901127e-001  1.4153614e-001  1.3419943e-001  1.2700116e-001  1.2007973e-001  1.1329674e-001  1.0672139e-001  1.0028447e-001  9.4124406e-002  8.8102769e-002  8.2274933e-002  7.6647817e-002  7.1207580e-002  6.5961143e-002  6.0915427e-002  5.6056590e-002  5.1398473e-002  4.6934157e-002  4.2663640e-002  3.8593844e-002  3.4717848e-002  3.1042574e-002  2.7568020e-002  2.4294188e-002  2.1221077e-002  1.8348687e-002  1.5683940e-002  1.3219914e-002  1.0963531e-002  8.9147904e-003  7.0736924e-003  5.4402370e-003  4.0213457e-003  2.8100970e-003  1.8134123e-003  1.0382132e-003  4.7065664e-004  1.2458558e-004  0.0000000e+000  1.0382132e-004  4.2220669e-004  9.6899895e-004  1.7441981e-003
  0.0000000e+000  3.6115525e-001  3.5694051e-001  3.5307124e-001  3.4947834e-001  3.4623091e-001  3.4325986e-001  3.4049610e-001  3.3800871e-001  3.3565950e-001  3.3351758e-001  3.3158295e-001  3.2978650e-001  3.2812824e-001  3.2653907e-001  3.2515719e-001  3.2384440e-001  3.2260070e-001  3.2149520e-001  3.2045879e-001  3.1949147e-001  3.1866234e-001  3.1790230e-001  3.1721136e-001  3.1658951e-001  3.1610585e-001  3.1569129e-001  3.1541491e-001  3.1520763e-001  3.1506944e-001  3.1513853e-001  3.1527672e-001  3.1555310e-001  3.1596766e-001  3.1652042e-001  3.1721136e-001  3.1810958e-001  3.1921509e-001  3.2045879e-001  3.2190976e-001  3.2363712e-001  3.2550266e-001  3.2764458e-001  3.2999378e-001  3.3261936e-001  3.3552132e-001  3.3869965e-001  3.4222345e-001  3.4595454e-001  3.5003109e-001  3.5334761e-001  3.5825330e-001  3.6288261e-001  3.6868652e-001  3.7580322e-001  3.8326539e-001  3.9052028e-001  3.9818973e-001  4.0509915e-001  4.1408139e-001  4.2285635e-001  4.3135494e-001  4.3888620e-001  4.4745388e-001  4.5650522e-001  4.6604021e-001  4.7585159e-001  4.8552477e-001  4.9492158e-001  5.0597665e-001  5.1682443e-001  5.2850135e-001  5.4080011e-001  5.5233884e-001  5.6270296e-001  5.7403441e-001  5.8716230e-001  6.0153389e-001  6.1680370e-001  6.3165895e-001  6.4713605e-001  6.6302771e-001  6.7705382e-001  6.8990534e-001  7.0275686e-001  7.1512471e-001  7.2818351e-001  7.4013681e-001  7.5091550e-001  7.6100325e-001  7.7302563e-001  7.8477164e-001  7.9534305e-001  8.0391073e-001  8.1365301e-001  8.2256616e-001  8.3113384e-001  8.3804325e-001  8.4474539e-001  8.5296759e-001  8.6008429e-001  8.6498998e-001  8.7024114e-001  8.7528501e-001  8.8150349e-001  8.8730740e-001  8.9269675e-001  8.9615145e-001  9.0119533e-001  9.0471913e-001  9.0713743e-001  9.1052304e-001  9.1459960e-001  9.1777793e-001  9.2109445e-001  9.2351275e-001  9.2558557e-001  9.2676017e-001  9.2897119e-001  9.3187314e-001  9.3670974e-001  9.4016444e-001  9.4244455e-001  9.4472466e-001  9.4555379e-001  9.4603745e-001  9.4762662e-001  9.4942306e-001  9.5267049e-001  9.5529607e-001  9.5584882e-001  9.5529607e-001  9.5660886e-001  9.5868168e-001  9.6282733e-001  9.6510744e-001  9.6738755e-001  9.7049679e-001  9.7270780e-001  9.7526429e-001  9.7457334e-001  9.7450425e-001  9.7616251e-001  9.7747530e-001  9.7871899e-001  9.8010088e-001  9.8051544e-001  9.8334830e-001  9.8638845e-001  9.8949769e-001  9.9101776e-001  9.9191598e-001  9.9191598e-001  9.9350515e-001  9.9481794e-001  9.9716714e-001  9.9820355e-001  9.9730533e-001  9.9771989e-001  9.9910178e-001  1.0000000e+000  9.9979272e-001  9.9896359e-001  9.9868721e-001  9.9813446e-001  9.9682167e-001  9.9350515e-001  9.9260692e-001  9.8991225e-001  9.8756305e-001  9.8652664e-001  9.8486838e-001  9.8445381e-001  9.8521385e-001  9.8521385e-001  9.8493747e-001  9.8417743e-001  9.8293374e-001  9.8065363e-001  9.7788986e-001  9.7692255e-001  9.7554066e-001  9.7491881e-001  9.7415878e-001  9.7229324e-001  9.7084226e-001  9.6925309e-001  9.6711117e-001  9.6324190e-001  9.5951081e-001  9.5805984e-001  9.5384509e-001  9.4900850e-001  9.4465557e-001  9.4161542e-001  9.3822981e-001  9.3277137e-001  9.2765840e-001  9.2372003e-001  9.2074898e-001  9.1770884e-001  9.1231949e-001  9.0734471e-001  9.0029710e-001  8.9414772e-001  8.8689283e-001  8.7915429e-001  8.7169212e-001  8.6457542e-001  8.5635321e-001  8.4826919e-001  8.3942514e-001  8.3106474e-001  8.2332619e-001  8.1676225e-001  8.0957645e-001  8.0280522e-001  7.9409936e-001  7.8428798e-001  7.7516755e-001  7.6556346e-001  7.5513024e-001  7.4635528e-001  7.3592206e-001  7.2611069e-001  7.1471015e-001  7.0344780e-001  6.9280730e-001  6.8327230e-001  6.7290817e-001  6.6164582e-001  6.4824155e-001  6.3539004e-001  6.2316037e-001  6.1079251e-001  5.9801009e-001  5.8426035e-001  5.7237615e-001  5.6152836e-001  5.4916051e-001  5.3686174e-001  5.2518483e-001  5.1412976e-001  5.0321288e-001  4.9229600e-001  4.7985905e-001  4.6548746e-001  4.5270504e-001  4.4033718e-001  4.2948939e-001  4.1739791e-001  4.0592828e-001  3.9445865e-001  3.8354177e-001  3.7421405e-001  3.6426449e-001  3.5320942e-001  3.4132523e-001  3.2951012e-001  3.1928418e-001  3.0816002e-001  2.9648311e-001  2.8729358e-001  2.7872590e-001  2.6725627e-001  2.5723761e-001  2.4701168e-001  2.3664755e-001  2.2897810e-001  2.2137774e-001  2.1350100e-001  2.0645340e-001  1.9878394e-001  1.9145996e-001  1.8427417e-001  1.7729565e-001  1.7059352e-001  1.6416776e-001  1.5788019e-001  1.5186900e-001  1.4613418e-001  1.4053755e-001  1.3521730e-001  1.3010433e-001  1.2519865e-001  1.2050024e-001  1.1600912e-001  1.1172528e-001  1.0757963e-001  1.0371036e-001  9.9910178e-002  9.6317280e-002  9.2862572e-002  8.9546051e-002  8.6367719e-002  8.3327575e-002  8.0425620e-002  7.7592759e-002  7.4828992e-002  7.2203413e-002  6.9577835e-002  6.7021350e-002  6.4533960e-002  6.2046569e-002  5.9559179e-002  5.7002695e-002  5.4515304e-002  5.1889726e-002  4.9264147e-002  4.6500380e-002  4.3736613e-002  4.0765563e-002  3.7656326e-002  3.4408899e-002  3.1023285e-002  2.7361293e-002  2.3492020e-002  1.9415463e-002  1.4993436e-002  1.0364126e-002  5.3202515e-003  0.0000000e+000
  0.0000000e+000  1.8983987e-001  1.8951187e-001  1.8924947e-001  1.8911827e-001  1.8911827e-001  1.8911827e-001  1.8924947e-001  1.8931507e-001  1.8944627e-001  1.8957747e-001  1.8970867e-001  1.8983987e-001  1.8997107e-001  1.9003667e-001  1.9010227e-001  1.9010227e-001  1.9010227e-001  1.9003667e-001  1.8997107e-001  1.8990547e-001  1.8977427e-001  1.8964307e-001  1.8944627e-001  1.8931507e-001  1.8911827e-001  1.8898707e-001  1.8879027e-001  1.8865907e-001  1.8859347e-001  1.8852787e-001  1.8859347e-001  1.8865907e-001  1.8879027e-001  1.8905267e-001  1.8938067e-001  1.8983987e-001  1.9043027e-001  1.9121747e-001  1.9207027e-001  1.9311987e-001  1.9436627e-001  1.9580947e-001  1.9744947e-001  1.9928627e-001  2.0138547e-001  2.0368147e-001  2.0623987e-001  2.0912627e-001  2.1220947e-001  2.1489907e-001  2.1995028e-001  2.2467348e-001  2.2933108e-001  2.3392308e-001  2.3949908e-001  2.4507508e-001  2.5281588e-001  2.5983508e-001  2.6587028e-001  2.7223348e-001  2.7899028e-001  2.8653429e-001  2.9329109e-001  3.0070389e-001  3.0778869e-001  3.1513589e-001  3.2287669e-001  3.3186389e-001  3.4058869e-001  3.4839510e-001  3.5816950e-001  3.6853430e-001  3.7948950e-001  3.8939510e-001  4.0054710e-001  4.1189591e-001  4.2298231e-001  4.3360951e-001  4.4259671e-001  4.5250231e-001  4.6404791e-001  4.7474072e-001  4.8517112e-001  4.9501112e-001  5.0485112e-001  5.1606872e-001  5.2689272e-001  5.3522393e-001  5.4434233e-001  5.5444473e-001  5.6428473e-001  5.7432153e-001  5.8389913e-001  5.9308313e-001  6.0285754e-001  6.1295994e-001  6.2253754e-001  6.3309914e-001  6.4215194e-001  6.5067994e-001  6.5842075e-001  6.6629275e-001  6.7390235e-001  6.8190555e-001  6.8977755e-001  6.9666555e-001  7.0453755e-001  7.1011355e-001  7.1647675e-001  7.2198716e-001  7.2730076e-001  7.3313916e-001  7.3851836e-001  7.4422556e-001  7.4927676e-001  7.5452476e-001  7.5944476e-001  7.6429916e-001  7.6823516e-001  7.7236796e-001  7.7748476e-001  7.8299517e-001  7.8699677e-001  7.8942397e-001  7.9165437e-001  7.9375357e-001  7.9637757e-001  7.9932957e-001  8.0149437e-001  8.0333117e-001  8.0438077e-001  8.0602077e-001  8.0930077e-001  8.1277757e-001  8.1527037e-001  8.1894397e-001  8.2137117e-001  8.2287997e-001  8.2537277e-001  8.2858717e-001  8.3337597e-001  8.3731197e-001  8.4144477e-001  8.4511838e-001  8.4872638e-001  8.5259678e-001  8.5672958e-001  8.6007518e-001  8.6361758e-001  8.6794718e-001  8.7326078e-001  8.7785278e-001  8.8355998e-001  8.8788958e-001  8.9274398e-001  8.9786078e-001  9.0350238e-001  9.0789759e-001  9.1137439e-001  9.1616319e-001  9.2134559e-001  9.2685599e-001  9.3203839e-001  9.3663039e-001  9.4102559e-001  9.4489599e-001  9.5027519e-001  9.5368639e-001  9.5716319e-001  9.6129599e-001  9.6542879e-001  9.6884000e-001  9.7257920e-001  9.7480960e-001  9.7658080e-001  9.8038560e-001  9.8399360e-001  9.8635520e-001  9.8884800e-001  9.9101280e-001  9.9298080e-001  9.9573600e-001  9.9593280e-001  9.9350560e-001  9.9475200e-001  9.9586720e-001  9.9685120e-001  9.9875360e-001  9.9914720e-001  9.9940960e-001  9.9993440e-001  1.0000000e+000  9.9954080e-001  9.9921280e-001  9.9757280e-001  9.9626080e-001  9.9376800e-001  9.9153760e-001  9.9068480e-001  9.9009440e-001  9.8747040e-001  9.8353440e-001  9.7953280e-001  9.7520320e-001  9.7152960e-001  9.6739679e-001  9.6260799e-001  9.5768799e-001  9.5237439e-001  9.4666719e-001  9.4063199e-001  9.3479359e-001  9.2757759e-001  9.2134559e-001  9.1452319e-001  9.0678239e-001  8.9891038e-001  8.8926718e-001  8.7759038e-001  8.6630718e-001  8.5528638e-001  8.4544638e-001  8.3567197e-001  8.2438877e-001  8.1284317e-001  8.0169117e-001  7.8903037e-001  7.7702556e-001  7.6547996e-001  7.5196636e-001  7.3812476e-001  7.2526716e-001  7.1195035e-001  6.9830555e-001  6.8433275e-001  6.6990075e-001  6.5586234e-001  6.4018394e-001  6.2509594e-001  6.0974554e-001  5.9426394e-001  5.7825753e-001  5.6297273e-001  5.4899993e-001  5.3489593e-001  5.2125112e-001  5.0747512e-001  4.9245272e-001  4.7854552e-001  4.6483511e-001  4.5164951e-001  4.3826711e-001  4.2580311e-001  4.1235511e-001  4.0015350e-001  3.8900150e-001  3.7745590e-001  3.6591030e-001  3.5338070e-001  3.4019509e-001  3.2910869e-001  3.1703829e-001  3.0509909e-001  2.9361909e-001  2.8377909e-001  2.7400468e-001  2.6291828e-001  2.5261908e-001  2.4225428e-001  2.3208628e-001  2.2309908e-001  2.1417747e-001  2.0551827e-001  1.9712147e-001  1.8898707e-001  1.8111507e-001  1.7343987e-001  1.6602707e-001  1.5885699e-001  1.5191650e-001  1.4520562e-001  1.3871778e-001  1.3245298e-001  1.2639810e-001  1.2055314e-001  1.1490498e-001  1.0946018e-001  1.0419906e-001  9.9128176e-002  9.4227855e-002  8.9504654e-002  8.4945454e-002  8.0543693e-002  7.6292812e-002  7.2192812e-002  6.8230571e-002  6.4399530e-002  6.0693130e-002  5.7117929e-002  5.3647689e-002  5.0295528e-002  4.7041768e-002  4.3892967e-002  4.0836007e-002  3.7864326e-002  3.4984486e-002  3.2176805e-002  2.9454405e-002  2.6797604e-002  2.4219524e-002  2.1700483e-002  1.9253603e-002  1.6865763e-002  1.4543522e-002  1.2280322e-002  1.0076162e-002  7.9310413e-003  5.8515209e-003  3.8376006e-003  1.8827203e-003  0.0000000e+000
  0.0000000e+000  1.8303950e-001  1.8263606e-001  1.8171392e-001  1.8033070e-001  1.7854405e-001  1.7646923e-001  1.7404861e-001  1.7145508e-001  1.6868866e-001  1.6574933e-001  1.6269473e-001  1.5958250e-001  1.5647027e-001  1.5335804e-001  1.5030344e-001  1.4730648e-001  1.4436715e-001  1.4160072e-001  1.3894956e-001  1.3647131e-001  1.3416595e-001  1.3203350e-001  1.3013158e-001  1.2846020e-001  1.2696171e-001  1.2575140e-001  1.2477163e-001  1.2408002e-001  1.2361895e-001  1.2344605e-001  1.2350368e-001  1.2379185e-001  1.2442582e-001  1.2523270e-001  1.2632774e-001  1.2771095e-001  1.2926707e-001  1.3111135e-001  1.3318617e-001  1.3549153e-001  1.3802742e-001  1.4079385e-001  1.4373318e-001  1.4684541e-001  1.5018817e-001  1.5370384e-001  1.5739241e-001  1.6119625e-001  1.6517299e-001  1.6943790e-001  1.7306883e-001  1.7606579e-001  1.7888986e-001  1.8332767e-001  1.8695860e-001  1.9110824e-001  1.9554605e-001  2.0021440e-001  2.0522855e-001  2.1035796e-001  2.1577555e-001  2.2182711e-001  2.2782104e-001  2.3346916e-001  2.3929018e-001  2.4441960e-001  2.4995245e-001  2.5606165e-001  2.6343878e-001  2.6914454e-001  2.7571480e-001  2.8314958e-001  2.9000801e-001  2.9761569e-001  3.0591497e-001  3.1346501e-001  3.2141849e-001  3.3023647e-001  3.3842049e-001  3.4735374e-001  3.5565302e-001  3.6579659e-001  3.7553672e-001  3.8516158e-001  3.9323032e-001  4.0141434e-001  4.1005942e-001  4.1807053e-001  4.2573584e-001  4.3311298e-001  4.4170043e-001  4.4994208e-001  4.5778029e-001  4.6527269e-001  4.7264983e-001  4.8037278e-001  4.8780755e-001  4.9518469e-001  5.0273473e-001  5.1028477e-001  5.1789244e-001  5.2590356e-001  5.3328069e-001  5.3985096e-001  5.4584488e-001  5.5103193e-001  5.5719876e-001  5.6313505e-001  5.6803393e-001  5.7322099e-001  5.7858094e-001  5.8301875e-001  5.8860924e-001  5.9350812e-001  5.9736959e-001  6.0117343e-001  6.0486200e-001  6.0953034e-001  6.1506320e-001  6.1950101e-001  6.2318958e-001  6.2653234e-001  6.2993274e-001  6.3316024e-001  6.3661827e-001  6.4203586e-001  6.4699238e-001  6.5143019e-001  6.5575273e-001  6.5903786e-001  6.6255353e-001  6.6618446e-001  6.7079517e-001  6.7333107e-001  6.7713490e-001  6.8266776e-001  6.8860405e-001  6.9505905e-001  7.0122587e-001  7.0693163e-001  7.1338663e-001  7.1874658e-001  7.2600845e-001  7.3240581e-001  7.3765050e-001  7.4266465e-001  7.4790933e-001  7.5344218e-001  7.5989718e-001  7.6646745e-001  7.7251900e-001  7.7989614e-001  7.8790726e-001  7.9574547e-001  8.0277680e-001  8.1026921e-001  8.1683947e-001  8.2306393e-001  8.2882732e-001  8.3412964e-001  8.4029647e-001  8.4680910e-001  8.5280302e-001  8.5931566e-001  8.6467561e-001  8.7009319e-001  8.7585658e-001  8.8288792e-001  8.8934292e-001  8.9654715e-001  9.0288688e-001  9.0807393e-001  9.1435603e-001  9.2115683e-001  9.2830343e-001  9.3510423e-001  9.4092525e-001  9.4645811e-001  9.5095355e-001  9.5556426e-001  9.5988681e-001  9.6415172e-001  9.6778265e-001  9.7072198e-001  9.7377658e-001  9.7781095e-001  9.8080791e-001  9.8357434e-001  9.8651367e-001  9.8812742e-001  9.9072094e-001  9.9308393e-001  9.9440951e-001  9.9602326e-001  9.9769464e-001  9.9896259e-001  9.9884732e-001  1.0000000e+000  9.9907786e-001  9.9694540e-001  9.9544692e-001  9.9221942e-001  9.8887666e-001  9.8489992e-001  9.8138425e-001  9.7734988e-001  9.7314260e-001  9.6951167e-001  9.6397881e-001  9.5833069e-001  9.5112645e-001  9.4524780e-001  9.3913860e-001  9.3204963e-001  9.2323165e-001  9.1297281e-001  9.0202237e-001  8.9222461e-001  8.8300319e-001  8.7280199e-001  8.6311949e-001  8.5372517e-001  8.4202549e-001  8.2911549e-001  8.1551389e-001  8.0156649e-001  7.8946337e-001  7.7649574e-001  7.6277888e-001  7.4900437e-001  7.3626728e-001  7.2295385e-001  7.0935225e-001  6.9505905e-001  6.8030477e-001  6.6497415e-001  6.5050804e-001  6.3529269e-001  6.2128766e-001  6.0549597e-001  5.9039589e-001  5.7546871e-001  5.6146367e-001  5.4803497e-001  5.3489444e-001  5.2129284e-001  5.0861339e-001  4.9570339e-001  4.8227469e-001  4.6826966e-001  4.5449516e-001  4.4152753e-001  4.2769539e-001  4.1438196e-001  4.0176014e-001  3.8913832e-001  3.7715046e-001  3.6498971e-001  3.5259842e-001  3.4089874e-001  3.2896853e-001  3.1767228e-001  3.0608787e-001  2.9513743e-001  2.8326485e-001  2.7283311e-001  2.6153687e-001  2.5116276e-001  2.4240241e-001  2.3341152e-001  2.2407483e-001  2.1427707e-001  2.0528618e-001  1.9646819e-001  1.8788074e-001  1.7952383e-001  1.7145508e-001  1.6355924e-001  1.5583630e-001  1.4840152e-001  1.4119729e-001  1.3422358e-001  1.2742278e-001  1.2091015e-001  1.1457043e-001  1.0840360e-001  1.0252494e-001  9.6819185e-002  9.1343965e-002  8.6041646e-002  8.0912229e-002  7.6013348e-002  7.1287368e-002  6.6791924e-002  6.2411748e-002  5.8262107e-002  5.4285368e-002  5.0481531e-002  4.6792962e-002  4.3334928e-002  3.9974872e-002  3.6799244e-002  3.3767701e-002  3.0880243e-002  2.8136869e-002  2.5531817e-002  2.3053559e-002  2.0707860e-002  1.8483191e-002  1.6373790e-002  1.4385421e-002  1.2506556e-002  1.0737195e-002  9.0658121e-003  7.4981701e-003  6.0285057e-003  4.6510556e-003  3.3600563e-003  2.1555078e-003  1.0374102e-003  0.0000000e+000
  0.0000000e+000  1.9871619e-001  1.9411552e-001  1.9000778e-001  1.8633819e-001  1.8305200e-001  1.8009442e-001  1.7746547e-001  1.7516513e-001  1.7313864e-001  1.7127647e-001  1.6968814e-001  1.6826412e-001  1.6700441e-001  1.6590902e-001  1.6492316e-001  1.6410161e-001  1.6333483e-001  1.6262282e-001  1.6202035e-001  1.6147265e-001  1.6097972e-001  1.6054156e-001  1.6015818e-001  1.5977479e-001  1.5944617e-001  1.5917232e-001  1.5895324e-001  1.5873416e-001  1.5856985e-001  1.5840554e-001  1.5835077e-001  1.5829600e-001  1.5835077e-001  1.5840554e-001  1.5856985e-001  1.5878893e-001  1.5906278e-001  1.5950094e-001  1.5999387e-001  1.6059633e-001  1.6130834e-001  1.6218466e-001  1.6317052e-001  1.6426592e-001  1.6558040e-001  1.6705918e-001  1.6870228e-001  1.7050969e-001  1.7253618e-001  1.7445312e-001  1.7675346e-001  1.7954672e-001  1.8299723e-001  1.8628342e-001  1.8967916e-001  1.9367736e-001  1.9690879e-001  2.0189285e-001  2.0736984e-001  2.1383269e-001  2.2013123e-001  2.2604638e-001  2.3141383e-001  2.3683605e-001  2.4357275e-001  2.5036422e-001  2.5726523e-001  2.6411147e-001  2.7068386e-001  2.7824210e-001  2.8585512e-001  2.9330383e-001  3.0086208e-001  3.0957049e-001  3.1838845e-001  3.2726118e-001  3.3569574e-001  3.4434939e-001  3.5344119e-001  3.6231392e-001  3.7157003e-001  3.8038799e-001  3.9079427e-001  4.0098148e-001  4.1122345e-001  4.2004141e-001  4.2825689e-001  4.3723916e-001  4.4529034e-001  4.5317720e-001  4.6172131e-001  4.7032018e-001  4.7793320e-001  4.8554622e-001  4.9288539e-001  5.0000548e-001  5.0794711e-001  5.1681984e-001  5.2415901e-001  5.3215542e-001  5.3911119e-001  5.4491680e-001  5.5094149e-001  5.5685665e-001  5.6211456e-001  5.6792017e-001  5.7317808e-001  5.7766921e-001  5.8363913e-001  5.8906135e-001  5.9327864e-001  5.9776977e-001  6.0193228e-001  6.0625911e-001  6.1009300e-001  6.1305057e-001  6.1622723e-001  6.1984204e-001  6.2373071e-001  6.2761937e-001  6.2964586e-001  6.3189142e-001  6.3468469e-001  6.3632779e-001  6.3829950e-001  6.4251679e-001  6.4706269e-001  6.5089658e-001  6.5489479e-001  6.5823575e-001  6.6113856e-001  6.6562969e-001  6.6880634e-001  6.7121622e-001  6.7499534e-001  6.7866493e-001  6.8260836e-001  6.8781150e-001  6.9230264e-001  6.9701285e-001  7.0281846e-001  7.0791206e-001  7.1437491e-001  7.1974236e-001  7.2494550e-001  7.3003911e-001  7.3628288e-001  7.4362204e-001  7.5128983e-001  7.5819084e-001  7.6514662e-001  7.7243102e-001  7.7911295e-001  7.8623304e-001  7.9444852e-001  8.0348556e-001  8.1066042e-001  8.1717804e-001  8.2407904e-001  8.3152775e-001  8.3815491e-001  8.4423437e-001  8.5053291e-001  8.5759823e-001  8.6378723e-001  8.7052393e-001  8.7704155e-001  8.8175176e-001  8.8618812e-001  8.9276051e-001  8.9758027e-001  9.0305726e-001  9.0858902e-001  9.1455894e-001  9.1937869e-001  9.2436275e-001  9.2918250e-001  9.3361887e-001  9.3865770e-001  9.4309406e-001  9.4818766e-001  9.5130955e-001  9.5454097e-001  9.5908688e-001  9.6308508e-001  9.6691897e-001  9.7069810e-001  9.7398429e-001  9.7661325e-001  9.8006375e-001  9.8389765e-001  9.8756723e-001  9.9063435e-001  9.9282514e-001  9.9381100e-001  9.9545410e-001  9.9643996e-001  9.9731627e-001  9.9737104e-001  9.9808305e-001  9.9884983e-001  1.0000000e+000  1.0000000e+000  9.9939753e-001  9.9983569e-001  9.9769966e-001  9.9600180e-001  9.9386577e-001  9.9112727e-001  9.8745769e-001  9.8351426e-001  9.7913266e-001  9.7480584e-001  9.6943839e-001  9.6352324e-001  9.5673177e-001  9.4900921e-001  9.4117711e-001  9.3214008e-001  9.2397936e-001  9.1587342e-001  9.0700069e-001  8.9648487e-001  8.8624289e-001  8.7528891e-001  8.6329430e-001  8.4993044e-001  8.3662135e-001  8.2227164e-001  8.0846962e-001  7.9406513e-001  7.8037265e-001  7.6728265e-001  7.5287816e-001  7.3732350e-001  7.2226178e-001  7.0648804e-001  6.9033092e-001  6.7499534e-001  6.5730466e-001  6.4098323e-001  6.2477134e-001  6.0927145e-001  5.9525035e-001  5.8046248e-001  5.6529121e-001  5.5017472e-001  5.3505822e-001  5.2021557e-001  5.0630402e-001  4.9266631e-001  4.7864521e-001  4.6413118e-001  4.5011009e-001  4.3647238e-001  4.2327283e-001  4.0990897e-001  3.9720235e-001  3.8416711e-001  3.7135095e-001  3.5848003e-001  3.4659495e-001  3.3421695e-001  3.2085310e-001  3.0962526e-001  3.0015007e-001  2.8853885e-001  2.7720148e-001  2.6509733e-001  2.5392426e-001  2.4313459e-001  2.3360463e-001  2.2418420e-001  2.1531148e-001  2.0665783e-001  1.9833280e-001  1.9022686e-001  1.8233999e-001  1.7472697e-001  1.6733303e-001  1.6015818e-001  1.5320240e-001  1.4646570e-001  1.3989331e-001  1.3348523e-001  1.2729623e-001  1.2127154e-001  1.1535639e-001  1.0966032e-001  1.0407379e-001  9.8596795e-002  9.3284113e-002  8.8080972e-002  8.3042140e-002  7.8058078e-002  7.3183556e-002  6.8473343e-002  6.3817901e-002  5.9271998e-002  5.4835635e-002  5.0508812e-002  4.6291529e-002  4.2183786e-002  3.8185582e-002  3.4296919e-002  3.0572565e-002  2.6957750e-002  2.3507246e-002  2.0221051e-002  1.7099166e-002  1.4141591e-002  1.1457866e-002  8.9384496e-003  6.6928832e-003  4.7211664e-003  3.0780690e-003  1.7635912e-003  7.6130177e-004  1.6978673e-004  0.0000000e+000  2.9575752e-004
  0.0000000e+000  1.2470986e-001  1.2004599e-001  1.1581596e-001  1.1201978e-001  1.0854899e-001  1.0545782e-001  1.0269203e-001  1.0022994e-001  9.8049849e-002  9.6130068e-002  9.4454327e-002  9.3000933e-002  9.1753617e-002  9.0701534e-002  8.9822990e-002  8.9112562e-002  8.8548559e-002  8.8130979e-002  8.7848977e-002  8.7691707e-002  8.7648322e-002  8.7713399e-002  8.7886939e-002  8.8158095e-002  8.8526866e-002  8.8987831e-002  8.9540988e-002  9.0186338e-002  9.0918458e-002  9.1742771e-002  9.2659277e-002  9.3662552e-002  9.4758021e-002  9.5956528e-002  9.7247229e-002  9.8640968e-002  1.0013775e-001  1.0174841e-001  1.0347296e-001  1.0531682e-001  1.0727998e-001  1.0936246e-001  1.1158593e-001  1.1397210e-001  1.1646673e-001  1.1917829e-001  1.2199831e-001  1.2498102e-001  1.2812642e-001  1.3159721e-001  1.3495954e-001  1.3940649e-001  1.4379921e-001  1.4840886e-001  1.5291004e-001  1.5741122e-001  1.6126163e-001  1.6619666e-001  1.7167401e-001  1.7666327e-001  1.8078483e-001  1.8593679e-001  1.9168529e-001  1.9873533e-001  2.0508037e-001  2.1169657e-001  2.1787891e-001  2.2509165e-001  2.3262978e-001  2.4098137e-001  2.4971258e-001  2.5768455e-001  2.6538537e-001  2.7286926e-001  2.8138354e-001  2.9109091e-001  2.9982212e-001  3.0866179e-001  3.1771839e-001  3.2780538e-001  3.3735005e-001  3.4667780e-001  3.5698171e-001  3.6826178e-001  3.7834877e-001  3.8876114e-001  3.9949890e-001  4.1012820e-001  4.1961865e-001  4.2900063e-001  4.3914185e-001  4.4830690e-001  4.5720081e-001  4.6528124e-001  4.7309052e-001  4.8160481e-001  4.8898024e-001  4.9472874e-001  5.0177878e-001  5.0839498e-001  5.1398078e-001  5.2032582e-001  5.2688778e-001  5.3323283e-001  5.3778824e-001  5.4190980e-001  5.4505521e-001  5.4971908e-001  5.5221371e-001  5.5573874e-001  5.5839606e-001  5.6078223e-001  5.6349379e-001  5.6620534e-001  5.6924228e-001  5.7173691e-001  5.7450270e-001  5.7748541e-001  5.7976312e-001  5.8317968e-001  5.8632508e-001  5.8952472e-001  5.9256166e-001  5.9538168e-001  5.9825593e-001  6.0226903e-001  6.0644483e-001  6.0942754e-001  6.1284410e-001  6.1696566e-001  6.2097876e-001  6.2499187e-001  6.2933035e-001  6.3605501e-001  6.4283390e-001  6.4831124e-001  6.5330051e-001  6.5850669e-001  6.6452635e-001  6.7108831e-001  6.7732489e-001  6.8372416e-001  6.9082843e-001  6.9706501e-001  7.0492852e-001  7.1268357e-001  7.2022170e-001  7.2862752e-001  7.3730450e-001  7.4565609e-001  7.5384499e-001  7.6105772e-001  7.6799931e-001  7.7504935e-001  7.8144862e-001  7.8773943e-001  7.9538602e-001  8.0368338e-001  8.1203497e-001  8.2022387e-001  8.2635198e-001  8.3253433e-001  8.3849975e-001  8.4430248e-001  8.4934597e-001  8.5444370e-001  8.5889065e-001  8.6387991e-001  8.6968264e-001  8.7510575e-001  8.8020348e-001  8.8470466e-001  8.8953123e-001  8.9533396e-001  9.0135361e-001  9.0753596e-001  9.1247099e-001  9.1838218e-001  9.2564915e-001  9.3188572e-001  9.3649537e-001  9.4202694e-001  9.4745005e-001  9.5200547e-001  9.5628972e-001  9.6165860e-001  9.6713595e-001  9.7179982e-001  9.7635524e-001  9.8004295e-001  9.8367644e-001  9.8785223e-001  9.9040109e-001  9.9191956e-001  9.9490228e-001  9.9696306e-001  9.9886115e-001  9.9989154e-001  1.0000000e+000  9.9891538e-001  9.9680036e-001  9.9473958e-001  9.9267880e-001  9.9175687e-001  9.8899108e-001  9.8725569e-001  9.8378490e-001  9.7988026e-001  9.7483676e-001  9.6919673e-001  9.6377362e-001  9.5797089e-001  9.5249355e-001  9.4614851e-001  9.3953231e-001  9.3210265e-001  9.2288336e-001  9.1317599e-001  9.0227554e-001  8.9191740e-001  8.8112540e-001  8.7027918e-001  8.5802295e-001  8.4587518e-001  8.3334779e-001  8.2049502e-001  8.0693724e-001  7.9343370e-001  7.7982169e-001  7.6680622e-001  7.5162151e-001  7.3676219e-001  7.2239094e-001  7.0807393e-001  6.9348576e-001  6.7802989e-001  6.6219441e-001  6.4668431e-001  6.3193345e-001  6.1653181e-001  6.0248595e-001  5.8697586e-001  5.7238769e-001  5.5872145e-001  5.4505521e-001  5.3030434e-001  5.1549925e-001  5.0053146e-001  4.8567214e-001  4.7168051e-001  4.5839389e-001  4.4586650e-001  4.3323066e-001  4.2021519e-001  4.0752511e-001  3.9488926e-001  3.8198226e-001  3.6891256e-001  3.5600555e-001  3.4299009e-001  3.3067962e-001  3.1939955e-001  3.0828218e-001  2.9835788e-001  2.8794551e-001  2.7796698e-001  2.6788000e-001  2.5904033e-001  2.5063450e-001  2.4184906e-001  2.3333478e-001  2.2471203e-001  2.1592659e-001  2.0790039e-001  2.0009111e-001  1.9249875e-001  1.8506909e-001  1.7780212e-001  1.7069785e-001  1.6381049e-001  1.5697737e-001  1.5036118e-001  1.4379921e-001  1.3739994e-001  1.3110913e-001  1.2492679e-001  1.1885290e-001  1.1288748e-001  1.0701968e-001  1.0122779e-001  9.5528103e-002  8.9909759e-002  8.4383609e-002  7.8938806e-002  7.3586195e-002  6.8320354e-002  6.3152129e-002  5.8086943e-002  5.3124797e-002  4.8276535e-002  4.3558429e-002  3.8970477e-002  3.4539795e-002  3.0271806e-002  2.6182781e-002  2.2294410e-002  1.8628387e-002  1.5206404e-002  1.2050153e-002  9.1921734e-003  6.6541574e-003  4.4740667e-003  2.6790169e-003  1.3123929e-003  4.0131022e-004  0.0000000e+000  1.4642400e-004  8.8396711e-004  2.2614373e-003  4.3384889e-003  7.1639298e-003
  0.0000000e+000  1.6960511e-001  1.7003588e-001  1.7040511e-001  1.7071280e-001  1.7102049e-001  1.7120510e-001  1.7132818e-001  1.7138971e-001  1.7138971e-001  1.7132818e-001  1.7114356e-001  1.7089741e-001  1.7058972e-001  1.7015895e-001  1.6966665e-001  1.6911281e-001  1.6849742e-001  1.6775897e-001  1.6695897e-001  1.6615898e-001  1.6529744e-001  1.6431283e-001  1.6338976e-001  1.6234362e-001  1.6135901e-001  1.6031286e-001  1.5926671e-001  1.5828210e-001  1.5729749e-001  1.5631288e-001  1.5538981e-001  1.5452828e-001  1.5372828e-001  1.5298983e-001  1.5231291e-001  1.5182060e-001  1.5138984e-001  1.5108215e-001  1.5089753e-001  1.5089753e-001  1.5102061e-001  1.5132830e-001  1.5182060e-001  1.5255906e-001  1.5342059e-001  1.5458982e-001  1.5594366e-001  1.5748211e-001  1.5932825e-001  1.6055901e-001  1.6234362e-001  1.6517437e-001  1.6911281e-001  1.7329740e-001  1.7778968e-001  1.8265118e-001  1.8677424e-001  1.9015883e-001  1.9551264e-001  2.0062030e-001  2.0529720e-001  2.1169716e-001  2.1797404e-001  2.2474323e-001  2.3145088e-001  2.3791238e-001  2.4548157e-001  2.5335844e-001  2.6074301e-001  2.6898911e-001  2.7772752e-001  2.8658901e-001  2.9520434e-001  3.0375813e-001  3.1237346e-001  3.2197340e-001  3.3065027e-001  3.3975791e-001  3.4849632e-001  3.5834241e-001  3.6769620e-001  3.7772691e-001  3.8775761e-001  3.9809601e-001  4.0751134e-001  4.1674205e-001  4.2628045e-001  4.3643424e-001  4.4640341e-001  4.5618796e-001  4.6511098e-001  4.7397247e-001  4.8388010e-001  4.9261851e-001  5.0147999e-001  5.0917225e-001  5.1735682e-001  5.2726445e-001  5.3649516e-001  5.4467973e-001  5.5083353e-001  5.5606427e-001  5.6283346e-001  5.6935650e-001  5.7594107e-001  5.8320256e-001  5.9003329e-001  5.9581787e-001  6.0018708e-001  6.0517166e-001  6.1015625e-001  6.1495622e-001  6.1932542e-001  6.2387924e-001  6.2775614e-001  6.3274072e-001  6.3735608e-001  6.3938683e-001  6.4135605e-001  6.4326373e-001  6.4621756e-001  6.5003292e-001  6.5470982e-001  6.5846364e-001  6.6375592e-001  6.6806358e-001  6.7230971e-001  6.7704814e-001  6.8215580e-001  6.8695577e-001  6.9206343e-001  6.9717109e-001  7.0135568e-001  7.0547874e-001  7.1021717e-001  7.1550944e-001  7.2061710e-001  7.2529400e-001  7.2941705e-001  7.3483240e-001  7.4018621e-001  7.4498618e-001  7.4929385e-001  7.5415536e-001  7.6006301e-001  7.6547837e-001  7.7163217e-001  7.7889367e-001  7.8553978e-001  7.9181667e-001  7.9692433e-001  8.0344736e-001  8.0873964e-001  8.1526268e-001  8.2166264e-001  8.2677030e-001  8.3249334e-001  8.3803177e-001  8.4178559e-001  8.4732402e-001  8.5421628e-001  8.6123162e-001  8.6713928e-001  8.7310847e-001  8.7809306e-001  8.8486225e-001  8.9089298e-001  8.9661602e-001  9.0098522e-001  9.0633904e-001  9.1261592e-001  9.1716974e-001  9.2092356e-001  9.2584661e-001  9.3058504e-001  9.3661577e-001  9.4123113e-001  9.4603110e-001  9.4990800e-001  9.5476951e-001  9.5870795e-001  9.6209254e-001  9.6572329e-001  9.6830789e-001  9.7113864e-001  9.7384631e-001  9.7698476e-001  9.8061550e-001  9.8412317e-001  9.8590778e-001  9.8843084e-001  9.8966160e-001  9.9163082e-001  9.9433850e-001  9.9526157e-001  9.9600002e-001  9.9655387e-001  9.9760001e-001  9.9920000e-001  9.9950770e-001  1.0000000e+000  9.9926154e-001  9.9790771e-001  9.9526157e-001  9.9292312e-001  9.9113852e-001  9.8855392e-001  9.8424625e-001  9.7950782e-001  9.7366170e-001  9.6756943e-001  9.6086178e-001  9.5323106e-001  9.4523111e-001  9.3876961e-001  9.3224657e-001  9.2596969e-001  9.1870819e-001  9.1064670e-001  9.0098522e-001  8.9163144e-001  8.8098535e-001  8.7095464e-001  8.6141624e-001  8.5015477e-001  8.3833946e-001  8.2615492e-001  8.1341653e-001  7.9993969e-001  7.8615516e-001  7.7181679e-001  7.5772457e-001  7.4357081e-001  7.2892475e-001  7.1298638e-001  6.9852493e-001  6.8277118e-001  6.6670974e-001  6.5138676e-001  6.3754069e-001  6.2264848e-001  6.0726396e-001  5.9187943e-001  5.7760260e-001  5.6295654e-001  5.4726432e-001  5.3200288e-001  5.1840296e-001  5.0332613e-001  4.8843392e-001  4.7224940e-001  4.5797257e-001  4.4351112e-001  4.2831121e-001  4.1471129e-001  4.0234214e-001  3.9009606e-001  3.7631153e-001  3.6203470e-001  3.4861939e-001  3.3606562e-001  3.2443493e-001  3.1206577e-001  3.0098892e-001  2.8941976e-001  2.7908136e-001  2.6874296e-001  2.5668150e-001  2.4708156e-001  2.3809700e-001  2.2985089e-001  2.2135864e-001  2.1169716e-001  2.0326644e-001  1.9508188e-001  1.8708193e-001  1.7932813e-001  1.7175894e-001  1.6437437e-001  1.5717442e-001  1.5015908e-001  1.4332835e-001  1.3662070e-001  1.3009766e-001  1.2369770e-001  1.1739620e-001  1.1124855e-001  1.0522397e-001  9.9316312e-002  9.3525578e-002  8.7839459e-002  8.2264109e-002  7.6799527e-002  7.1439560e-002  6.6184208e-002  6.1045778e-002  5.6024271e-002  5.1119685e-002  4.6344330e-002  4.1710513e-002  3.7218233e-002  3.2885951e-002  2.8725977e-002  2.4756771e-002  2.0990640e-002  1.7446046e-002  1.4153759e-002  1.1126085e-002  8.3999483e-003  5.9938093e-003  3.9445911e-003  2.2892167e-003  1.0523012e-003  2.7692137e-004  0.0000000e+000  2.7692137e-004  1.1384545e-003  2.6461376e-003  4.8492009e-003  7.7968751e-003  1.1550698e-002
  0.0000000e+000  1.8176305e-001  1.7602955e-001  1.7073709e-001  1.6577540e-001  1.6114450e-001  1.5689950e-001  1.5293015e-001  1.4929158e-001  1.4592866e-001  1.4284139e-001  1.3997464e-001  1.3732841e-001  1.3495783e-001  1.3280776e-001  1.3082309e-001  1.2905893e-001  1.2746017e-001  1.2602679e-001  1.2475881e-001  1.2365621e-001  1.2266387e-001  1.2189206e-001  1.2117537e-001  1.2062407e-001  1.2023816e-001  1.1990738e-001  1.1974199e-001  1.1968686e-001  1.1974199e-001  1.1990738e-001  1.2018303e-001  1.2056894e-001  1.2106511e-001  1.2167154e-001  1.2238822e-001  1.2321517e-001  1.2415238e-001  1.2519985e-001  1.2641270e-001  1.2768069e-001  1.2911406e-001  1.3065770e-001  1.3231159e-001  1.3413088e-001  1.3606042e-001  1.3810023e-001  1.4036055e-001  1.4267600e-001  1.4521197e-001  1.4763769e-001  1.4995314e-001  1.5259937e-001  1.5513534e-001  1.5772645e-001  1.6103424e-001  1.6522410e-001  1.6946910e-001  1.7316280e-001  1.7735267e-001  1.8181818e-001  1.8700039e-001  1.9207233e-001  1.9780583e-001  2.0375985e-001  2.0971388e-001  2.1555764e-001  2.2173218e-001  2.2840289e-001  2.3523899e-001  2.4306742e-001  2.5144716e-001  2.5988202e-001  2.6881305e-001  2.7779922e-001  2.8700590e-001  2.9665362e-001  3.0624621e-001  3.1787860e-001  3.2785710e-001  3.3772534e-001  3.4825514e-001  3.5906059e-001  3.6914935e-001  3.7973427e-001  3.9125641e-001  4.0090413e-001  4.1231600e-001  4.2427918e-001  4.3469872e-001  4.4407079e-001  4.5327747e-001  4.6275980e-001  4.7246265e-001  4.8222063e-001  4.9186835e-001  5.0179172e-001  5.1177022e-001  5.1987430e-001  5.2830917e-001  5.3630299e-001  5.4341474e-001  5.5190474e-001  5.5995369e-001  5.6519102e-001  5.7092453e-001  5.7599647e-001  5.8079277e-001  5.8542367e-001  5.9005458e-001  5.9490600e-001  5.9782788e-001  6.0124593e-001  6.0477424e-001  6.0681405e-001  6.0907437e-001  6.1056288e-001  6.1359502e-001  6.1712333e-001  6.1927339e-001  6.2147858e-001  6.2390429e-001  6.2655053e-001  6.2908650e-001  6.3107117e-001  6.3294559e-001  6.3509565e-001  6.3730084e-001  6.3851370e-001  6.4055350e-001  6.4331000e-001  6.4501902e-001  6.4788577e-001  6.5020122e-001  6.5268207e-001  6.5665141e-001  6.6089641e-001  6.6629913e-001  6.7115056e-001  6.7500965e-001  6.7930977e-001  6.8449198e-001  6.8939853e-001  6.9375379e-001  6.9849496e-001  7.0406307e-001  7.0885936e-001  7.1448261e-001  7.2060202e-001  7.2705221e-001  7.3372292e-001  7.4111031e-001  7.4855284e-001  7.5549920e-001  7.6277634e-001  7.7187276e-001  7.8107944e-001  7.8945918e-001  7.9690170e-001  8.0423397e-001  8.1079442e-001  8.1774078e-001  8.2540383e-001  8.3301174e-001  8.4089531e-001  8.4800706e-001  8.5655218e-001  8.6377419e-001  8.6956282e-001  8.7502067e-001  8.8047853e-001  8.8709411e-001  8.9321352e-001  8.9812007e-001  9.0368819e-001  9.0804344e-001  9.1317052e-001  9.1917967e-001  9.2414135e-001  9.2833122e-001  9.3351342e-001  9.3819946e-001  9.4349192e-001  9.5016263e-001  9.5506919e-001  9.5992061e-001  9.6515795e-001  9.7072606e-001  9.7585313e-001  9.8031865e-001  9.8395722e-001  9.8720988e-001  9.9007663e-001  9.9261260e-001  9.9410111e-001  9.9614091e-001  9.9718838e-001  9.9928331e-001  1.0000000e+000  9.9928331e-001  9.9851149e-001  9.9961409e-001  9.9884227e-001  9.9801533e-001  9.9619604e-001  9.9410111e-001  9.9101384e-001  9.8704449e-001  9.8351618e-001  9.7932631e-001  9.7458515e-001  9.6984398e-001  9.6416561e-001  9.5898341e-001  9.5187166e-001  9.4371244e-001  9.3660069e-001  9.2921330e-001  9.2132973e-001  9.1217818e-001  9.0225481e-001  8.9194553e-001  8.8207729e-001  8.7116159e-001  8.5947406e-001  8.4844810e-001  8.3665031e-001  8.2430123e-001  8.1217267e-001  7.9894151e-001  7.8604113e-001  7.7358179e-001  7.5935829e-001  7.4474888e-001  7.2953305e-001  7.1271845e-001  6.9623463e-001  6.8063289e-001  6.6398368e-001  6.4799603e-001  6.3178786e-001  6.1563482e-001  5.9854457e-001  5.8288770e-001  5.6728596e-001  5.5157396e-001  5.3624786e-001  5.2180385e-001  5.0824191e-001  4.9456971e-001  4.8106290e-001  4.6805226e-001  4.5393903e-001  4.3932962e-001  4.2510612e-001  4.1159932e-001  3.9864381e-001  3.8690115e-001  3.7587519e-001  3.6418766e-001  3.5277579e-001  3.4108826e-001  3.2956613e-001  3.1644523e-001  3.0415128e-001  2.9235349e-001  2.8088649e-001  2.6986052e-001  2.5888969e-001  2.4797398e-001  2.3733392e-001  2.2752081e-001  2.1726666e-001  2.0772920e-001  1.9912895e-001  1.9085947e-001  1.8292078e-001  1.7525773e-001  1.6781520e-001  1.6070346e-001  1.5386736e-001  1.4730691e-001  1.4102211e-001  1.3495783e-001  1.2911406e-001  1.2349082e-001  1.1814323e-001  1.1296102e-001  1.0799934e-001  1.0325817e-001  9.8682397e-002  9.4277524e-002  9.0032527e-002  8.5947406e-002  8.2000110e-002  7.8190639e-002  7.4502453e-002  7.0930040e-002  6.7456861e-002  6.4082915e-002  6.0791664e-002  5.7577595e-002  5.4435195e-002  5.1347924e-002  4.8315784e-002  4.5322234e-002  4.2372788e-002  3.9456420e-002  3.6562104e-002  3.3689840e-002  3.0839627e-002  2.7994928e-002  2.5161255e-002  2.2338607e-002  1.9515960e-002  1.6704339e-002  1.3892717e-002  1.1092122e-002  8.2970395e-003  5.5129831e-003  2.7454656e-003  0.0000000e+000
  0.0000000e+000  1.4693342e-001  1.5012526e-001  1.5259443e-001  1.5434091e-001  1.5542494e-001  1.5596695e-001  1.5602717e-001  1.5560561e-001  1.5482270e-001  1.5367845e-001  1.5223309e-001  1.5060705e-001  1.4874012e-001  1.4675275e-001  1.4470515e-001  1.4253710e-001  1.4030883e-001  1.3808056e-001  1.3591251e-001  1.3380468e-001  1.3169686e-001  1.2976971e-001  1.2796300e-001  1.2627674e-001  1.2477115e-001  1.2338601e-001  1.2224176e-001  1.2133841e-001  1.2061573e-001  1.2007371e-001  1.1983282e-001  1.1977260e-001  1.2001349e-001  1.2049528e-001  1.2115774e-001  1.2218154e-001  1.2338601e-001  1.2483137e-001  1.2657786e-001  1.2856523e-001  1.3079351e-001  1.3326267e-001  1.3591251e-001  1.3886346e-001  1.4205531e-001  1.4542783e-001  1.4904124e-001  1.5283532e-001  1.5687030e-001  1.6066439e-001  1.6445847e-001  1.6813211e-001  1.7270910e-001  1.7806899e-001  1.8198352e-001  1.8631962e-001  1.9155907e-001  1.9782232e-001  2.0360378e-001  2.0992725e-001  2.1474513e-001  2.2004481e-001  2.2666940e-001  2.3341443e-001  2.3961746e-001  2.4509780e-001  2.5112016e-001  2.5768452e-001  2.6394777e-001  2.7081326e-001  2.7779919e-001  2.8424311e-001  2.9309597e-001  3.0297263e-001  3.1152438e-001  3.2134082e-001  3.3133793e-001  3.4067258e-001  3.5085036e-001  3.6175082e-001  3.7277173e-001  3.8433465e-001  3.9559645e-001  4.0691848e-001  4.1854163e-001  4.2883985e-001  4.4028233e-001  4.5262816e-001  4.6467287e-001  4.7533243e-001  4.8695558e-001  4.9857872e-001  5.0959963e-001  5.2092166e-001  5.3212324e-001  5.4296348e-001  5.5332193e-001  5.6265658e-001  5.7325593e-001  5.8361438e-001  5.9415350e-001  6.0415061e-001  6.1372615e-001  6.2125410e-001  6.2896271e-001  6.3733378e-001  6.4456061e-001  6.5088408e-001  6.5666554e-001  6.6286857e-001  6.6852958e-001  6.7425082e-001  6.7930960e-001  6.8346502e-001  6.8852380e-001  6.9267923e-001  6.9671420e-001  7.0020717e-001  7.0285701e-001  7.0436259e-001  7.0418192e-001  7.0647042e-001  7.0755444e-001  7.0791578e-001  7.0954182e-001  7.1104741e-001  7.1140875e-001  7.1255300e-001  7.1387791e-001  7.1466082e-001  7.1628686e-001  7.1845490e-001  7.2056273e-001  7.2176720e-001  7.2333301e-001  7.2550106e-001  7.2845201e-001  7.3152341e-001  7.3591973e-001  7.4121941e-001  7.4694064e-001  7.5139719e-001  7.5681731e-001  7.6157497e-001  7.6717576e-001  7.7301744e-001  7.7897957e-001  7.8554394e-001  7.9271054e-001  7.9909424e-001  8.0529726e-001  8.1258431e-001  8.1932935e-001  8.2541193e-001  8.3143428e-001  8.3697485e-001  8.4197341e-001  8.4793554e-001  8.5456013e-001  8.5992002e-001  8.6582193e-001  8.7094093e-001  8.7612016e-001  8.7991424e-001  8.8334698e-001  8.8780353e-001  8.9213962e-001  8.9743929e-001  9.0328098e-001  9.0827953e-001  9.1123049e-001  9.1580748e-001  9.1990268e-001  9.2580459e-001  9.3146560e-001  9.3688572e-001  9.4104114e-001  9.4591925e-001  9.5037579e-001  9.5404943e-001  9.5724128e-001  9.6121603e-001  9.6537146e-001  9.6988823e-001  9.7350164e-001  9.7663326e-001  9.8060802e-001  9.8373964e-001  9.8560657e-001  9.8753373e-001  9.8843708e-001  9.9018356e-001  9.9301407e-001  9.9554346e-001  9.9897620e-001  1.0000000e+000  9.9993978e-001  9.9975911e-001  9.9879553e-001  9.9783195e-001  9.9801262e-001  9.9716949e-001  9.9608547e-001  9.9488100e-001  9.9331519e-001  9.9030401e-001  9.8590769e-001  9.8175226e-001  9.7723550e-001  9.7217672e-001  9.6735884e-001  9.6115581e-001  9.5471189e-001  9.4658171e-001  9.3736751e-001  9.2797263e-001  9.1881865e-001  9.0930333e-001  8.9768019e-001  8.8659906e-001  8.7497591e-001  8.6256986e-001  8.4980247e-001  8.3667373e-001  8.2222008e-001  8.0698352e-001  7.9198786e-001  7.7651041e-001  7.6187608e-001  7.4772355e-001  7.3260744e-001  7.1712999e-001  7.0225477e-001  6.8719888e-001  6.7208277e-001  6.5660532e-001  6.4160966e-001  6.2589131e-001  6.1149788e-001  5.9716468e-001  5.8355415e-001  5.6994363e-001  5.5567065e-001  5.4218057e-001  5.2832916e-001  5.1453796e-001  5.0020476e-001  4.8605223e-001  4.7195992e-001  4.5846984e-001  4.4510021e-001  4.3167036e-001  4.1890297e-001  4.0679803e-001  3.9475332e-001  3.8216660e-001  3.7066390e-001  3.5807718e-001  3.4537001e-001  3.3200039e-001  3.2079881e-001  3.0971767e-001  2.9875699e-001  2.8767585e-001  2.7605271e-001  2.6491135e-001  2.5370977e-001  2.4401378e-001  2.3407689e-001  2.2510358e-001  2.1414290e-001  2.0456735e-001  1.9547360e-001  1.8674118e-001  1.7818944e-001  1.6987859e-001  1.6180863e-001  1.5391935e-001  1.4627096e-001  1.3880324e-001  1.3157641e-001  1.2453026e-001  1.1766477e-001  1.1097996e-001  1.0453604e-001  9.8272789e-002  9.2190210e-002  8.6294325e-002  8.0585132e-002  7.5056610e-002  6.9708759e-002  6.4541578e-002  5.9549046e-002  5.4737184e-002  5.0105993e-002  4.5649451e-002  4.1367556e-002  3.7272355e-002  3.3363847e-002  2.9636009e-002  2.6094864e-002  2.2752457e-002  1.9602765e-002  1.6657834e-002  1.3923685e-002  1.1400318e-002  9.1058007e-003  7.0401330e-003  5.2153594e-003  3.6495471e-003  2.3366737e-003  1.3068510e-003  5.6610137e-004  1.2646945e-004  0.0000000e+000  2.1680478e-004  7.8290615e-004  1.7223935e-003  3.0533340e-003  4.7998169e-003  6.9799094e-003
  0.0000000e+000  1.2613269e-001  1.2075453e-001  1.1617856e-001  1.1233702e-001  1.0915644e-001  1.0658599e-001  1.0455223e-001  1.0300432e-001  1.0188575e-001  1.0115133e-001  1.0075023e-001  1.0063724e-001  1.0077848e-001  1.0112874e-001  1.0166542e-001  1.0234334e-001  1.0313990e-001  1.0402685e-001  1.0498723e-001  1.0599281e-001  1.0702664e-001  1.0807177e-001  1.0912255e-001  1.1015637e-001  1.1116760e-001  1.1215059e-001  1.1309403e-001  1.1400357e-001  1.1486792e-001  1.1569272e-001  1.1647233e-001  1.1721804e-001  1.1792986e-001  1.1860778e-001  1.1926875e-001  1.1991842e-001  1.2055680e-001  1.2120082e-001  1.2186179e-001  1.2255101e-001  1.2327413e-001  1.2405374e-001  1.2490114e-001  1.2582198e-001  1.2684451e-001  1.2796873e-001  1.2922288e-001  1.3061261e-001  1.3216053e-001  1.3425643e-001  1.3645403e-001  1.3857818e-001  1.4177570e-001  1.4531218e-001  1.4787698e-001  1.4998983e-001  1.5385963e-001  1.5802318e-001  1.6146928e-001  1.6519784e-001  1.6983029e-001  1.7502768e-001  1.8033806e-001  1.8643934e-001  1.9237114e-001  1.9898086e-001  2.0570357e-001  2.1191784e-001  2.1864054e-001  2.2575871e-001  2.3298985e-001  2.4050347e-001  2.4886448e-001  2.5716901e-001  2.6536054e-001  2.7490792e-001  2.8535918e-001  2.9558448e-001  3.0547082e-001  3.1586559e-001  3.2648634e-001  3.3693761e-001  3.4699342e-001  3.5671028e-001  3.6879986e-001  3.7964658e-001  3.9015434e-001  4.0060561e-001  4.0998350e-001  4.1896595e-001  4.2907825e-001  4.3964251e-001  4.4992430e-001  4.6003661e-001  4.6918853e-001  4.7834045e-001  4.8653199e-001  4.9444105e-001  5.0291506e-001  5.1229295e-001  5.2116241e-001  5.3037082e-001  5.3935326e-001  5.4754480e-001  5.5466296e-001  5.6296748e-001  5.7082006e-001  5.7782523e-001  5.8432197e-001  5.9093169e-001  5.9742842e-001  6.0330373e-001  6.0996995e-001  6.1629720e-001  6.2194653e-001  6.2697444e-001  6.3290624e-001  6.3832960e-001  6.4313154e-001  6.4798997e-001  6.5352631e-001  6.5855422e-001  6.6228278e-001  6.6623732e-001  6.6968341e-001  6.7386392e-001  6.7990871e-001  6.8612297e-001  6.9194179e-001  6.9804307e-001  7.0380539e-001  7.0985018e-001  7.1685535e-001  7.2273066e-001  7.2883194e-001  7.3493322e-001  7.4069555e-001  7.4832215e-001  7.5532732e-001  7.6216302e-001  7.6860326e-001  7.7493051e-001  7.8148374e-001  7.8702009e-001  7.9436422e-001  8.0199083e-001  8.0961743e-001  8.1690507e-001  8.2323232e-001  8.2995503e-001  8.3628229e-001  8.4272253e-001  8.4950173e-001  8.5565950e-001  8.6226922e-001  8.6950037e-001  8.7554516e-001  8.8221138e-001  8.8949902e-001  8.9627822e-001  9.0283145e-001  9.0915870e-001  9.1300025e-001  9.1757621e-001  9.2333853e-001  9.2859241e-001  9.3384629e-001  9.3943913e-001  9.4491899e-001  9.4915599e-001  9.5463584e-001  9.6056765e-001  9.6559555e-001  9.6971957e-001  9.7282670e-001  9.7632929e-001  9.7898448e-001  9.8180914e-001  9.8485978e-001  9.8779744e-001  9.9101756e-001  9.9237340e-001  9.9446365e-001  9.9598897e-001  9.9745780e-001  9.9875715e-001  9.9966104e-001  1.0000000e+000  9.9943507e-001  9.9807923e-001  9.9740131e-001  9.9661040e-001  9.9440716e-001  9.9384223e-001  9.9423768e-001  9.9418119e-001  9.9248639e-001  9.9084808e-001  9.8830588e-001  9.8480329e-001  9.8186564e-001  9.7960590e-001  9.7638578e-001  9.7277021e-001  9.6887217e-001  9.6474815e-001  9.6005921e-001  9.5469234e-001  9.4893002e-001  9.4220731e-001  9.3497616e-001  9.2768852e-001  9.1983594e-001  9.1215285e-001  9.0333989e-001  8.9418796e-001  8.8605292e-001  8.7673152e-001  8.6661921e-001  8.5667638e-001  8.4718550e-001  8.3712969e-001  8.2752582e-001  8.1730052e-001  8.0566289e-001  7.9425124e-001  7.8261361e-001  7.7154091e-001  7.5911238e-001  7.4657085e-001  7.3482024e-001  7.2267417e-001  7.1131901e-001  6.9979436e-001  6.8651843e-001  6.7358145e-001  6.6007954e-001  6.4652114e-001  6.3358416e-001  6.1996927e-001  6.0748424e-001  5.9392584e-001  5.8048042e-001  5.6658306e-001  5.5268569e-001  5.4008768e-001  5.2737668e-001  5.1404425e-001  4.9997740e-001  4.8675796e-001  4.7415994e-001  4.6065803e-001  4.4738210e-001  4.3529252e-001  4.2258152e-001  4.0930558e-001  3.9625562e-001  3.8264072e-001  3.6976024e-001  3.5795313e-001  3.4676745e-001  3.3529930e-001  3.2360518e-001  3.1174158e-001  3.0010395e-001  2.8886177e-001  2.7920141e-001  2.6914559e-001  2.5841186e-001  2.4790410e-001  2.3739633e-001  2.2739701e-001  2.1807561e-001  2.0881070e-001  1.9977177e-001  1.9101530e-001  1.8248480e-001  1.7429327e-001  1.6627121e-001  1.5858812e-001  1.5113100e-001  1.4395069e-001  1.3703591e-001  1.3038664e-001  1.2399724e-001  1.1787336e-001  1.1200371e-001  1.0639392e-001  1.0103270e-001  9.5925700e-002  9.1055974e-002  8.6423519e-002  8.2017038e-002  7.7836531e-002  7.3870698e-002  7.0113891e-002  6.6549161e-002  6.3165209e-002  5.9962036e-002  5.6922695e-002  5.4024586e-002  5.1267711e-002  4.8635121e-002  4.6104219e-002  4.3663706e-002  4.1296635e-002  3.8986057e-002  3.6709376e-002  3.4449642e-002  3.2184259e-002  2.9890629e-002  2.7551804e-002  2.5139539e-002  2.2625585e-002  1.9987345e-002  1.7202224e-002  1.4236323e-002  1.1067046e-002  7.6548483e-003  3.9771315e-003  0.0000000e+000
  0.0000000e+000  9.5001922e-002  9.7072572e-002  9.8752650e-002  1.0007935e-001  1.0108368e-001  1.0178423e-001  1.0222440e-001  1.0241659e-001  1.0239179e-001  1.0216860e-001  1.0178423e-001  1.0124487e-001  1.0058772e-001  9.9818973e-002  9.8963435e-002  9.8045901e-002  9.7078771e-002  9.6086843e-002  9.5070117e-002  9.4065790e-002  9.3073861e-002  9.2112931e-002  9.1195397e-002  9.0339859e-002  8.9546317e-002  8.8845768e-002  8.8225812e-002  8.7717449e-002  8.7320678e-002  8.7041698e-002  8.6892909e-002  8.6880510e-002  8.7016900e-002  8.7308279e-002  8.7754647e-002  8.8362203e-002  8.9143346e-002  9.0098077e-002  9.1226395e-002  9.2546900e-002  9.4047191e-002  9.5739668e-002  9.7624332e-002  9.9707381e-002  1.0198882e-001  1.0446864e-001  1.0714684e-001  1.1002963e-001  1.1311701e-001  1.1629118e-001  1.1919877e-001  1.2265812e-001  1.2676842e-001  1.3019057e-001  1.3392270e-001  1.3824999e-001  1.4268887e-001  1.4658219e-001  1.5131244e-001  1.5681145e-001  1.6276922e-001  1.6777225e-001  1.7434378e-001  1.8029535e-001  1.8618492e-001  1.9226048e-001  1.9938996e-001  2.0844131e-001  2.1656272e-001  2.2499411e-001  2.3336350e-001  2.4346877e-001  2.5295409e-001  2.6250139e-001  2.7074680e-001  2.7986014e-001  2.8934545e-001  2.9907875e-001  3.0906002e-001  3.1953727e-001  3.3032448e-001  3.4005778e-001  3.5010105e-001  3.5977235e-001  3.6950565e-001  3.8047885e-001  3.9207201e-001  4.0248726e-001  4.1265452e-001  4.2350374e-001  4.3280307e-001  4.4297033e-001  4.5220766e-001  4.6194096e-001  4.7055833e-001  4.8016764e-001  4.8952896e-001  4.9858030e-001  5.0738367e-001  5.1581505e-001  5.2325452e-001  5.3044600e-001  5.3788546e-001  5.4594487e-001  5.5282638e-001  5.5958389e-001  5.6720933e-001  5.7421483e-001  5.8022839e-001  5.8648994e-001  5.9312346e-001  5.9839308e-001  6.0434465e-001  6.0967626e-001  6.1451191e-001  6.1971953e-001  6.2387323e-001  6.2920485e-001  6.3410249e-001  6.3776023e-001  6.4123197e-001  6.4526168e-001  6.4693556e-001  6.5003534e-001  6.5344509e-001  6.5635888e-001  6.5753679e-001  6.5970664e-001  6.6181448e-001  6.6361235e-001  6.6584419e-001  6.6776605e-001  6.7123780e-001  6.7501953e-001  6.7774733e-001  6.8103309e-001  6.8537278e-001  6.8940249e-001  6.9361818e-001  6.9659397e-001  7.0087166e-001  7.0446740e-001  7.0824912e-001  7.1277480e-001  7.1655652e-001  7.2009027e-001  7.2486392e-001  7.2994755e-001  7.3552715e-001  7.4098275e-001  7.4767827e-001  7.5474576e-001  7.6224721e-001  7.6950069e-001  7.7762210e-001  7.8475158e-001  7.9144710e-001  7.9777064e-001  8.0601604e-001  8.1320752e-001  8.2089497e-001  8.2976033e-001  8.3800573e-001  8.4693308e-001  8.5431055e-001  8.6181200e-001  8.7042938e-001  8.7948073e-001  8.8592826e-001  8.9336772e-001  9.0037321e-001  9.0682075e-001  9.1444619e-001  9.2219563e-001  9.2951110e-001  9.3701256e-001  9.4321211e-001  9.4885370e-001  9.5356536e-001  9.5945494e-001  9.6621245e-001  9.7259798e-001  9.7774361e-001  9.8245527e-001  9.8716693e-001  9.9032870e-001  9.9144462e-001  9.9386244e-001  9.9541233e-001  9.9770617e-001  9.9876009e-001  1.0000000e+000  9.9925605e-001  9.9851211e-001  9.9764417e-001  9.9485437e-001  9.9194058e-001  9.8946076e-001  9.8760090e-001  9.8481110e-001  9.8078139e-001  9.7619372e-001  9.7160606e-001  9.6602646e-001  9.6057085e-001  9.5573520e-001  9.5096155e-001  9.4500998e-001  9.3812848e-001  9.3130897e-001  9.2436548e-001  9.1779395e-001  9.1023050e-001  9.0359698e-001  8.9572355e-001  8.8723016e-001  8.8010068e-001  8.7259922e-001  8.6286593e-001  8.5424855e-001  8.4426728e-001  8.3391402e-001  8.2349878e-001  8.1295954e-001  8.0192434e-001  7.9119912e-001  7.8140383e-001  7.7049262e-001  7.6013937e-001  7.4823623e-001  7.3521717e-001  7.2213612e-001  7.0905506e-001  6.9529206e-001  6.8221101e-001  6.6764206e-001  6.5319711e-001  6.3881415e-001  6.2362525e-001  6.0893231e-001  5.9448736e-001  5.8060036e-001  5.6894521e-001  5.5592615e-001  5.4265911e-001  5.2970205e-001  5.1755093e-001  5.0490384e-001  4.9132683e-001  4.7799779e-001  4.6429678e-001  4.5121573e-001  4.3838266e-001  4.2592156e-001  4.1389443e-001  4.0137134e-001  3.8915822e-001  3.7725509e-001  3.6491798e-001  3.5245688e-001  3.3931383e-001  3.2734870e-001  3.1699545e-001  3.0645621e-001  2.9566899e-001  2.8587370e-001  2.7508648e-001  2.6436126e-001  2.5549590e-001  2.4495667e-001  2.3423144e-001  2.2394019e-001  2.1352494e-001  2.0472158e-001  1.9610420e-001  1.8773481e-001  1.7961340e-001  1.7167797e-001  1.6399053e-001  1.5648907e-001  1.4919840e-001  1.4209991e-001  1.3519981e-001  1.2849190e-001  1.2196997e-001  1.1562783e-001  1.0946547e-001  1.0347051e-001  9.7649130e-002  9.1988940e-002  8.6489938e-002  8.1152125e-002  7.5963100e-002  7.0929065e-002  6.6043818e-002  6.1307361e-002  5.6719693e-002  5.2280815e-002  4.7984526e-002  4.3837026e-002  3.9832116e-002  3.5988394e-002  3.2287262e-002  2.8753518e-002  2.5374763e-002  2.2163395e-002  1.9125615e-002  1.6273822e-002  1.3608015e-002  1.1140593e-002  8.8777573e-003  6.8443045e-003  5.0402351e-003  3.4841477e-003  2.1884416e-003  1.1779147e-003  4.5876679e-004  6.1995512e-005  0.0000000e+000  3.0377801e-004  9.8572863e-004
  0.0000000e+000  1.1047395e-001  1.1276773e-001  1.1477478e-001  1.1655246e-001  1.1810075e-001  1.1941967e-001  1.2056656e-001  1.2154142e-001  1.2228689e-001  1.2291768e-001  1.2343378e-001  1.2377785e-001  1.2400723e-001  1.2417926e-001  1.2423660e-001  1.2423660e-001  1.2417926e-001  1.2406457e-001  1.2389254e-001  1.2372050e-001  1.2354847e-001  1.2337644e-001  1.2314706e-001  1.2297503e-001  1.2280299e-001  1.2268830e-001  1.2263096e-001  1.2257362e-001  1.2263096e-001  1.2268830e-001  1.2286034e-001  1.2308972e-001  1.2343378e-001  1.2389254e-001  1.2440864e-001  1.2503942e-001  1.2578490e-001  1.2664507e-001  1.2767727e-001  1.2876681e-001  1.3002839e-001  1.3146200e-001  1.3301029e-001  1.3467328e-001  1.3650830e-001  1.3851535e-001  1.4069444e-001  1.4304556e-001  1.4551137e-001  1.4757577e-001  1.5004157e-001  1.5371162e-001  1.5663618e-001  1.6053560e-001  1.6397626e-001  1.6730223e-001  1.7148837e-001  1.7492904e-001  1.7831235e-001  1.8284256e-001  1.8708605e-001  1.9150156e-001  1.9620380e-001  2.0233965e-001  2.0818878e-001  2.1352181e-001  2.2005906e-001  2.2630960e-001  2.3261748e-001  2.3990022e-001  2.4678155e-001  2.5354818e-001  2.6094561e-001  2.6880179e-001  2.7711672e-001  2.8531697e-001  2.9426269e-001  3.0412593e-001  3.1272759e-001  3.2167331e-001  3.3130717e-001  3.4105571e-001  3.5114832e-001  3.6112624e-001  3.7081744e-001  3.7964848e-001  3.8836482e-001  3.9805603e-001  4.0740316e-001  4.1715170e-001  4.2781776e-001  4.3882788e-001  4.4897784e-001  4.5929983e-001  4.6950713e-001  4.8034521e-001  4.8963500e-001  4.9863807e-001  5.0804255e-001  5.1675890e-001  5.2530321e-001  5.3315939e-001  5.4004071e-001  5.4652063e-001  5.5294320e-001  5.5930843e-001  5.6567365e-001  5.7318577e-001  5.7863348e-001  5.8299166e-001  5.8786593e-001  5.9279755e-001  5.9801588e-001  6.0225937e-001  6.0478252e-001  6.0787912e-001  6.1137713e-001  6.1516185e-001  6.1837314e-001  6.2020816e-001  6.2198584e-001  6.2433696e-001  6.2542650e-001  6.2737621e-001  6.2944061e-001  6.3093156e-001  6.3219314e-001  6.3368409e-001  6.3597787e-001  6.3941853e-001  6.4199903e-001  6.4446483e-001  6.4721736e-001  6.5054334e-001  6.5432807e-001  6.5920234e-001  6.6436333e-001  6.6866416e-001  6.7376781e-001  6.7812599e-001  6.8374574e-001  6.8993893e-001  6.9538664e-001  7.0094905e-001  7.0794506e-001  7.1345012e-001  7.1918456e-001  7.2520572e-001  7.3099751e-001  7.3828024e-001  7.4521891e-001  7.5181352e-001  7.5858015e-001  7.6477335e-001  7.7102388e-001  7.7853600e-001  7.8587608e-001  7.9327350e-001  8.0072827e-001  8.0904321e-001  8.1689939e-001  8.2429681e-001  8.3221034e-001  8.3823150e-001  8.4511283e-001  8.5302635e-001  8.6030909e-001  8.6696103e-001  8.7389970e-001  8.8112510e-001  8.8800642e-001  8.9414227e-001  9.0062219e-001  9.0693007e-001  9.1123090e-001  9.1753878e-001  9.2304384e-001  9.2797546e-001  9.3405396e-001  9.3973105e-001  9.4506408e-001  9.4970898e-001  9.5578748e-001  9.6100582e-001  9.6473321e-001  9.6868997e-001  9.7362158e-001  9.7683287e-001  9.8056025e-001  9.8468905e-001  9.8795768e-001  9.9134100e-001  9.9386415e-001  9.9707544e-001  9.9885311e-001  9.9936921e-001  9.9879577e-001  9.9942656e-001  9.9959859e-001  1.0000000e+000  9.9954124e-001  9.9885311e-001  9.9868108e-001  9.9736216e-001  9.9386415e-001  9.9093959e-001  9.8881785e-001  9.8503312e-001  9.8084698e-001  9.7545660e-001  9.6914872e-001  9.6404507e-001  9.5842532e-001  9.5188806e-001  9.4363047e-001  9.3462740e-001  9.2665654e-001  9.1788285e-001  9.0865040e-001  8.9884451e-001  8.8777705e-001  8.7676692e-001  8.6552742e-001  8.5388652e-001  8.4109872e-001  8.2762279e-001  8.1420420e-001  8.0078562e-001  7.8753907e-001  7.7417782e-001  7.6127534e-001  7.4728331e-001  7.3323394e-001  7.1998738e-001  7.0674083e-001  6.9349428e-001  6.7933022e-001  6.6430599e-001  6.4847894e-001  6.3374143e-001  6.1992144e-001  6.0478252e-001  5.8964360e-001  5.7479141e-001  5.6079938e-001  5.4703673e-001  5.3189781e-001  5.1647217e-001  5.0190670e-001  4.8779998e-001  4.7300513e-001  4.5855435e-001  4.4370215e-001  4.2948075e-001  4.1560341e-001  4.0224217e-001  3.8870889e-001  3.7483155e-001  3.6198641e-001  3.4902658e-001  3.3795911e-001  3.2637555e-001  3.1444792e-001  3.0274966e-001  2.9128079e-001  2.7986925e-001  2.6834303e-001  2.5658744e-001  2.4540528e-001  2.3519798e-001  2.2527740e-001  2.1679043e-001  2.0807409e-001  1.9930040e-001  1.9081343e-001  1.8261318e-001  1.7469966e-001  1.6701551e-001  1.5956074e-001  1.5233535e-001  1.4539668e-001  1.3868739e-001  1.3220747e-001  1.2595693e-001  1.1987843e-001  1.1402930e-001  1.0837515e-001  1.0291596e-001  9.7646013e-002  9.2553832e-002  8.7633684e-002  8.2874100e-002  7.8275081e-002  7.3830891e-002  6.9530063e-002  6.5366861e-002  6.1341285e-002  5.7447602e-002  5.3674341e-002  5.0021504e-002  4.6489090e-002  4.3065631e-002  3.9751125e-002  3.6551309e-002  3.3448978e-002  3.0461336e-002  2.7571179e-002  2.4789976e-002  2.2111994e-002  1.9548700e-002  1.7094360e-002  1.4754709e-002  1.2535482e-002  1.0442412e-002  8.4812341e-003  6.6576827e-003  4.9889612e-003  3.4750695e-003  2.1274766e-003  9.6912005e-004  0.0000000e+000
  0.0000000e+000  1.4203113e-001  1.4120196e-001  1.4053863e-001  1.3987529e-001  1.3926724e-001  1.3871446e-001  1.3821695e-001  1.3777473e-001  1.3733251e-001  1.3689028e-001  1.3644806e-001  1.3606112e-001  1.3567417e-001  1.3523195e-001  1.3484500e-001  1.3445806e-001  1.3407111e-001  1.3368416e-001  1.3329722e-001  1.3296555e-001  1.3257861e-001  1.3224694e-001  1.3191527e-001  1.3158360e-001  1.3130721e-001  1.3108610e-001  1.3086499e-001  1.3069916e-001  1.3058860e-001  1.3053332e-001  1.3053332e-001  1.3058860e-001  1.3075443e-001  1.3103082e-001  1.3136249e-001  1.3180471e-001  1.3235749e-001  1.3302083e-001  1.3385000e-001  1.3478972e-001  1.3589528e-001  1.3711140e-001  1.3854862e-001  1.4009640e-001  1.4186530e-001  1.4380003e-001  1.4590059e-001  1.4827754e-001  1.5076505e-001  1.5358422e-001  1.5739840e-001  1.6032813e-001  1.6386592e-001  1.6812232e-001  1.7237872e-001  1.7591651e-001  1.8033874e-001  1.8536904e-001  1.9050988e-001  1.9515323e-001  2.0023880e-001  2.0576659e-001  2.1234467e-001  2.1803830e-001  2.2527971e-001  2.3235528e-001  2.3887808e-001  2.4534560e-001  2.5220006e-001  2.5922036e-001  2.6607482e-001  2.7287401e-001  2.8116570e-001  2.8895989e-001  2.9620130e-001  3.0581966e-001  3.1488524e-001  3.2372971e-001  3.3307168e-001  3.4362977e-001  3.5413258e-001  3.6352983e-001  3.7231902e-001  3.8177155e-001  3.9022907e-001  4.0001327e-001  4.1035024e-001  4.2118472e-001  4.3224030e-001  4.4318534e-001  4.5285897e-001  4.6363817e-001  4.7480432e-001  4.8447796e-001  4.9282492e-001  5.0227745e-001  5.1139831e-001  5.2096139e-001  5.2925308e-001  5.3748950e-001  5.4677619e-001  5.5451510e-001  5.6302790e-001  5.7120904e-001  5.7867156e-001  5.8596825e-001  5.9293327e-001  5.9906912e-001  6.0437580e-001  6.0929554e-001  6.1443639e-001  6.1996418e-001  6.2532614e-001  6.2947199e-001  6.3372839e-001  6.3804007e-001  6.4185424e-001  6.4600009e-001  6.5064344e-001  6.5445761e-001  6.5788485e-001  6.6147791e-001  6.6606598e-001  6.7037766e-001  6.7424711e-001  6.7767435e-001  6.8121213e-001  6.8375492e-001  6.8574493e-001  6.8801132e-001  6.9060938e-001  6.9337328e-001  6.9657940e-001  6.9939858e-001  7.0265997e-001  7.0586609e-001  7.0940388e-001  7.1189139e-001  7.1498695e-001  7.1764030e-001  7.2062530e-001  7.2443948e-001  7.2836422e-001  7.3267589e-001  7.3803785e-001  7.4323398e-001  7.4820899e-001  7.5340512e-001  7.5970681e-001  7.6512404e-001  7.7081767e-001  7.7595852e-001  7.8231548e-001  7.8961217e-001  7.9663247e-001  8.0387388e-001  8.1034140e-001  8.1697475e-001  8.2410560e-001  8.2968867e-001  8.3626675e-001  8.4256843e-001  8.4881484e-001  8.5428736e-001  8.6092071e-001  8.6711184e-001  8.7241852e-001  8.7833326e-001  8.8507717e-001  8.9060496e-001  8.9596692e-001  9.0342944e-001  9.0901251e-001  9.1448503e-001  9.2006810e-001  9.2498784e-001  9.2907841e-001  9.3405342e-001  9.3924955e-001  9.4560651e-001  9.5124486e-001  9.5743599e-001  9.6268739e-001  9.6733074e-001  9.7213992e-001  9.7573299e-001  9.7888383e-001  9.8258745e-001  9.8546190e-001  9.8673330e-001  9.8933136e-001  9.9187414e-001  9.9535665e-001  9.9773360e-001  9.9850750e-001  9.9911555e-001  9.9977889e-001  1.0000000e+000  9.9972361e-001  9.9812055e-001  9.9640693e-001  9.9408526e-001  9.9071331e-001  9.8651218e-001  9.8247689e-001  9.7794410e-001  9.7302437e-001  9.6710963e-001  9.6113961e-001  9.5400876e-001  9.4792818e-001  9.4289789e-001  9.3643037e-001  9.3023924e-001  9.2349533e-001  9.1531420e-001  9.0740945e-001  8.9983638e-001  8.9104719e-001  8.8065493e-001  8.6993101e-001  8.5848848e-001  8.4654845e-001  8.3438730e-001  8.2228143e-001  8.1034140e-001  7.9845664e-001  7.8496882e-001  7.7186795e-001  7.5777208e-001  7.4351037e-001  7.2891699e-001  7.1432362e-001  6.9873524e-001  6.8347853e-001  6.6816654e-001  6.5290983e-001  6.3859284e-001  6.2543670e-001  6.1156193e-001  5.9663689e-001  5.8126962e-001  5.6639986e-001  5.5296732e-001  5.3865033e-001  5.2460974e-001  5.1145359e-001  4.9791049e-001  4.8453323e-001  4.7154292e-001  4.5822093e-001  4.4506479e-001  4.3185336e-001  4.1891832e-001  4.0659134e-001  3.9382214e-001  3.8204794e-001  3.7049485e-001  3.5761509e-001  3.4523283e-001  3.3450891e-001  3.2356388e-001  3.1234246e-001  3.0233715e-001  2.9122629e-001  2.7989431e-001  2.6878344e-001  2.5933092e-001  2.4822005e-001  2.3788308e-001  2.2820944e-001  2.1897802e-001  2.1029939e-001  2.0162075e-001  1.9310795e-001  1.8487153e-001  1.7685623e-001  1.6900677e-001  1.6143369e-001  1.5402644e-001  1.4684031e-001  1.3982002e-001  1.3302083e-001  1.2644275e-001  1.2003051e-001  1.1383938e-001  1.0781409e-001  1.0195463e-001  9.6261000e-002  9.0788485e-002  8.5481803e-002  8.0285676e-002  7.5310662e-002  7.0501481e-002  6.5819440e-002  6.1308760e-002  5.6952859e-002  5.2751736e-002  4.8699863e-002  4.4797241e-002  4.1043869e-002  3.7445275e-002  3.3990404e-002  3.0684783e-002  2.7528413e-002  2.4526821e-002  2.1674479e-002  1.8976916e-002  1.6434131e-002  1.4051652e-002  1.1835006e-002  9.7897227e-003  7.9158006e-003  6.2187680e-003  4.7096803e-003  3.3940654e-003  2.2774510e-003  1.3708928e-003  6.7991863e-004  2.2111175e-004  0.0000000e+000
  0.0000000e+000  1.8978476e-001  1.9052500e-001  1.9126523e-001  1.9189158e-001  1.9246100e-001  1.9291652e-001  1.9325817e-001  1.9348594e-001  1.9365676e-001  1.9365676e-001  1.9354288e-001  1.9331511e-001  1.9297347e-001  1.9257488e-001  1.9200547e-001  1.9132217e-001  1.9052500e-001  1.8967088e-001  1.8870288e-001  1.8767794e-001  1.8659606e-001  1.8540030e-001  1.8420453e-001  1.8289489e-001  1.8164218e-001  1.8027560e-001  1.7896595e-001  1.7765630e-001  1.7634666e-001  1.7509395e-001  1.7389819e-001  1.7270243e-001  1.7162054e-001  1.7065255e-001  1.6974149e-001  1.6900125e-001  1.6837490e-001  1.6786243e-001  1.6757772e-001  1.6746384e-001  1.6752078e-001  1.6774855e-001  1.6826102e-001  1.6900125e-001  1.6996925e-001  1.7122196e-001  1.7270243e-001  1.7452454e-001  1.7663136e-001  1.7970618e-001  1.8289489e-001  1.8676688e-001  1.9120829e-001  1.9502335e-001  1.9832593e-001  2.0390616e-001  2.0863227e-001  2.1341533e-001  2.1848309e-001  2.2412026e-001  2.3123790e-001  2.3818472e-001  2.4467601e-001  2.5179365e-001  2.5868352e-001  2.6608587e-001  2.7457009e-001  2.8339597e-001  2.9324678e-001  3.0286983e-001  3.1192347e-001  3.2274228e-001  3.3293475e-001  3.4358274e-001  3.5360437e-001  3.6453707e-001  3.7541282e-001  3.8651634e-001  3.9841704e-001  4.1031773e-001  4.2170596e-001  4.3332195e-001  4.4482405e-001  4.5649698e-001  4.6714497e-001  4.7779296e-001  4.8872566e-001  4.9994306e-001  5.1247011e-001  5.2397221e-001  5.3365220e-001  5.4401549e-001  5.5318301e-001  5.6257829e-001  5.7288464e-001  5.8290627e-001  5.9332650e-001  6.0186767e-001  6.1063660e-001  6.1986106e-001  6.2749117e-001  6.3477964e-001  6.4144175e-001  6.4838857e-001  6.5470903e-001  6.6006150e-001  6.6552784e-001  6.7002619e-001  6.7503701e-001  6.8016171e-001  6.8545724e-001  6.9012641e-001  6.9456782e-001  6.9895228e-001  7.0356451e-001  7.0743651e-001  7.1125157e-001  7.1438333e-001  7.1762897e-001  7.2229814e-001  7.2565767e-001  7.2856167e-001  7.3140872e-001  7.3425578e-001  7.3715978e-001  7.4125954e-001  7.4376495e-001  7.4553012e-001  7.4945906e-001  7.5224917e-001  7.5595035e-001  7.6005011e-001  7.6403599e-001  7.6819269e-001  7.7172304e-001  7.7548115e-001  7.7861291e-001  7.8180162e-001  7.8373762e-001  7.8629997e-001  7.8903314e-001  7.9227878e-001  7.9541055e-001  7.9842843e-001  8.0019360e-001  8.0383783e-001  8.0594465e-001  8.0919030e-001  8.1300535e-001  8.1795923e-001  8.2319781e-001  8.2729757e-001  8.3099875e-001  8.3589568e-001  8.4181756e-001  8.4694226e-001  8.5109896e-001  8.5502790e-001  8.5907072e-001  8.6362601e-001  8.6892154e-001  8.7461565e-001  8.8036670e-001  8.8543446e-001  8.9010363e-001  8.9443116e-001  9.0006833e-001  9.0621797e-001  9.1088714e-001  9.1584102e-001  9.2039631e-001  9.2637513e-001  9.3258171e-001  9.3856053e-001  9.4340052e-001  9.4750028e-001  9.5268193e-001  9.5746498e-001  9.6258968e-001  9.6680333e-001  9.7010591e-001  9.7261132e-001  9.7483202e-001  9.7841931e-001  9.8268990e-001  9.8519531e-001  9.8809931e-001  9.9111718e-001  9.9316707e-001  9.9527389e-001  9.9834871e-001  9.9931671e-001  1.0000000e+000  9.9897506e-001  9.9812094e-001  9.9567247e-001  9.9271154e-001  9.9049083e-001  9.8844095e-001  9.8599248e-001  9.8223437e-001  9.7802073e-001  9.7346544e-001  9.6965038e-001  9.6629086e-001  9.6110921e-001  9.5524428e-001  9.4858217e-001  9.4152147e-001  9.3485936e-001  9.2745701e-001  9.1920055e-001  9.1128573e-001  9.0359868e-001  8.9528528e-001  8.8680105e-001  8.7666553e-001  8.6607448e-001  8.5565425e-001  8.4546179e-001  8.3583874e-001  8.2627263e-001  8.1482747e-001  8.0321148e-001  7.9182325e-001  7.7901150e-001  7.6745245e-001  7.5583647e-001  7.4348024e-001  7.3032684e-001  7.1677485e-001  7.0276734e-001  6.8773488e-001  6.7304407e-001  6.5863797e-001  6.4440269e-001  6.2891470e-001  6.1314201e-001  5.9799567e-001  5.8193828e-001  5.6599476e-001  5.5164560e-001  5.3621455e-001  5.2283339e-001  5.0876893e-001  4.9470448e-001  4.8001367e-001  4.6537980e-001  4.5268193e-001  4.3867441e-001  4.2466689e-001  4.0974832e-001  3.9551304e-001  3.8287211e-001  3.7068671e-001  3.5815966e-001  3.4614509e-001  3.3333333e-001  3.2120487e-001  3.0941806e-001  2.9802984e-001  2.8726796e-001  2.7696162e-001  2.6688304e-001  2.5612117e-001  2.4689671e-001  2.3738754e-001  2.2827696e-001  2.1922332e-001  2.1028357e-001  2.0225487e-001  1.9536499e-001  1.8790571e-001  1.8056030e-001  1.7338572e-001  1.6643890e-001  1.5960597e-001  1.5294386e-001  1.4650951e-001  1.4013210e-001  1.3392552e-001  1.2783282e-001  1.2185400e-001  1.1598907e-001  1.1023801e-001  1.0460084e-001  9.9020613e-002  9.3497324e-002  8.8087917e-002  8.2792393e-002  7.7496868e-002  7.2372167e-002  6.7247466e-002  6.2236647e-002  5.7339711e-002  5.2499715e-002  4.7773602e-002  4.3161371e-002  3.8663022e-002  3.4335497e-002  3.0121854e-002  2.6079034e-002  2.2263979e-002  1.8619747e-002  1.5203280e-002  1.2071518e-002  9.1675208e-003  6.6621114e-003  4.4414076e-003  2.6762328e-003  1.3096458e-003  3.9858786e-004  0.0000000e+000  1.7082337e-004  9.6799909e-004  2.4484683e-003  4.6122310e-003  7.5731693e-003  1.1388225e-002  1.6114338e-002  2.1808450e-002
  0.0000000e+000  1.4869506e-001  1.5303696e-001  1.5654571e-001  1.5930259e-001  1.6137532e-001  1.6281811e-001  1.6371223e-001  1.6410510e-001  1.6405768e-001  1.6362417e-001  1.6285875e-001  1.6180883e-001  1.6052184e-001  1.5904519e-001  1.5741274e-001  1.5566514e-001  1.5384980e-001  1.5198705e-001  1.5011752e-001  1.4826154e-001  1.4645975e-001  1.4473247e-001  1.4310003e-001  1.4158950e-001  1.4022123e-001  1.3900874e-001  1.3796560e-001  1.3711890e-001  1.3646863e-001  1.3603511e-001  1.3582513e-001  1.3585223e-001  1.3610962e-001  1.3662442e-001  1.3738307e-001  1.3839912e-001  1.3967256e-001  1.4120341e-001  1.4299165e-001  1.4504406e-001  1.4734710e-001  1.4991431e-001  1.5273215e-001  1.5580061e-001  1.5911292e-001  1.6266231e-001  1.6645555e-001  1.7047910e-001  1.7472618e-001  1.8046345e-001  1.8562497e-001  1.8971625e-001  1.9440361e-001  1.9868456e-001  2.0260650e-001  2.0619653e-001  2.1087035e-001  2.1520548e-001  2.2116629e-001  2.2780446e-001  2.3444263e-001  2.4074212e-001  2.4717708e-001  2.5300242e-001  2.6085985e-001  2.6953011e-001  2.7650697e-001  2.8382250e-001  2.9256051e-001  3.0116303e-001  3.0996877e-001  3.1802941e-001  3.2900272e-001  3.3902771e-001  3.4905271e-001  3.6002601e-001  3.7140573e-001  3.8339509e-001  3.9457160e-001  4.0642548e-001  4.1753426e-001  4.2864304e-001  4.4070012e-001  4.5262174e-001  4.6515298e-001  4.7883575e-001  4.9102831e-001  5.0335634e-001  5.1575211e-001  5.2645447e-001  5.3708909e-001  5.4907845e-001  5.5971307e-001  5.7095732e-001  5.8132100e-001  5.9121052e-001  6.0028720e-001  6.0936389e-001  6.1871152e-001  6.2799141e-001  6.3578110e-001  6.4465458e-001  6.5278295e-001  6.5928565e-001  6.6585609e-001  6.7202010e-001  6.7777770e-001  6.8292567e-001  6.8712533e-001  6.9078310e-001  6.9491502e-001  6.9877600e-001  7.0182414e-001  7.0568512e-001  7.0954610e-001  7.1259424e-001  7.1523596e-001  7.1801315e-001  7.1923241e-001  7.2058714e-001  7.2248376e-001  7.2532869e-001  7.2627700e-001  7.2668342e-001  7.2830909e-001  7.3156044e-001  7.3379575e-001  7.3426990e-001  7.3664068e-001  7.3874051e-001  7.3982429e-001  7.4226280e-001  7.4422716e-001  7.4829135e-001  7.5106854e-001  7.5418442e-001  7.5763898e-001  7.6251600e-001  7.6854455e-001  7.7287968e-001  7.7762123e-001  7.8364978e-001  7.8886548e-001  7.9496176e-001  7.9963558e-001  8.0607054e-001  8.1087983e-001  8.1548591e-001  8.1968557e-001  8.2422391e-001  8.2788168e-001  8.3242002e-001  8.3750025e-001  8.4319012e-001  8.4935413e-001  8.5450210e-001  8.5829534e-001  8.6168217e-001  8.6533994e-001  8.6994601e-001  8.7502625e-001  8.8003875e-001  8.8444161e-001  8.8938638e-001  8.9446661e-001  8.9968232e-001  9.0503350e-001  9.0923316e-001  9.1397471e-001  9.1776795e-001  9.2162893e-001  9.2569311e-001  9.2962183e-001  9.3368601e-001  9.3924040e-001  9.4520121e-001  9.4933313e-001  9.5488752e-001  9.6030644e-001  9.6647046e-001  9.7148295e-001  9.7514072e-001  9.7696961e-001  9.8049190e-001  9.8340457e-001  9.8469156e-001  9.8706234e-001  9.9044916e-001  9.9336183e-001  9.9559713e-001  9.9708733e-001  9.9837433e-001  9.9830659e-001  9.9850980e-001  9.9952584e-001  1.0000000e+000  9.9884848e-001  9.9729054e-001  9.9410693e-001  9.9132973e-001  9.8956859e-001  9.8652045e-001  9.8198210e-001  9.7852755e-001  9.7480204e-001  9.7080559e-001  9.6647046e-001  9.6064512e-001  9.5380374e-001  9.4865577e-001  9.4228854e-001  9.3456659e-001  9.2704784e-001  9.1925815e-001  9.0970731e-001  9.0049515e-001  8.9196036e-001  8.8179989e-001  8.7069112e-001  8.6059838e-001  8.5064113e-001  8.4020971e-001  8.2774621e-001  8.1467307e-001  8.0356429e-001  7.9130399e-001  7.7884049e-001  7.6603830e-001  7.5310064e-001  7.4063713e-001  7.2627700e-001  7.1306839e-001  6.9985979e-001  6.8773496e-001  6.7527145e-001  6.6118227e-001  6.4844782e-001  6.3605205e-001  6.2277570e-001  6.0936389e-001  5.9473281e-001  5.8186289e-001  5.6838333e-001  5.5436189e-001  5.3979855e-001  5.2550616e-001  5.1019772e-001  4.9597307e-001  4.8303541e-001  4.7009774e-001  4.5682140e-001  4.4429016e-001  4.3047192e-001  4.1733105e-001  4.0473207e-001  3.9233630e-001  3.8014374e-001  3.6795118e-001  3.5562314e-001  3.4336284e-001  3.3205086e-001  3.2087434e-001  3.0895273e-001  2.9662469e-001  2.8565139e-001  2.7542318e-001  2.6411120e-001  2.5408620e-001  2.4372252e-001  2.3512000e-001  2.2726257e-001  2.1859230e-001  2.0965109e-001  2.0125854e-001  1.9308953e-001  1.8516436e-001  1.7746950e-001  1.7001849e-001  1.6279779e-001  1.5581416e-001  1.4905406e-001  1.4251749e-001  1.3619768e-001  1.3010140e-001  1.2420833e-001  1.1853202e-001  1.1305214e-001  1.0776869e-001  1.0268169e-001  9.7777567e-002  9.3056336e-002  8.8511221e-002  8.4128672e-002  7.9908691e-002  7.5844504e-002  7.1929337e-002  6.8156417e-002  6.4518970e-002  6.1010221e-002  5.7616625e-002  5.4331407e-002  5.1154568e-002  4.8079333e-002  4.5085382e-002  4.2179488e-002  3.9341331e-002  3.6570910e-002  3.3854678e-002  3.1192636e-002  2.8564461e-002  2.5970155e-002  2.3402944e-002  2.0849280e-002  1.8302389e-002  1.5755499e-002  1.3201834e-002  1.0627849e-002  8.0335431e-003  5.3985951e-003  2.7230053e-003  0.0000000e+000
  0.0000000e+000  1.4599389e-001  1.4931902e-001  1.5212660e-001  1.5443788e-001  1.5630251e-001  1.5773466e-001  1.5878395e-001  1.5947167e-001  1.5982616e-001  1.5988288e-001  1.5967727e-001  1.5923061e-001  1.5856417e-001  1.5772048e-001  1.5671372e-001  1.5557226e-001  1.5432445e-001  1.5299156e-001  1.5159486e-001  1.5016271e-001  1.4871639e-001  1.4727006e-001  1.4584500e-001  1.4447666e-001  1.4316504e-001  1.4193141e-001  1.4080413e-001  1.3979028e-001  1.3891114e-001  1.3818089e-001  1.3761370e-001  1.3721667e-001  1.3701816e-001  1.3701816e-001  1.3723085e-001  1.3767751e-001  1.3835105e-001  1.3927981e-001  1.4045673e-001  1.4190305e-001  1.4361879e-001  1.4561104e-001  1.4788687e-001  1.5045339e-001  1.5331769e-001  1.5647975e-001  1.5994668e-001  1.6371848e-001  1.6780222e-001  1.7380731e-001  1.7893326e-001  1.8353457e-001  1.8941913e-001  1.9480740e-001  2.0012478e-001  2.0593845e-001  2.1331187e-001  2.2033081e-001  2.2692436e-001  2.3309252e-001  2.3954427e-001  2.4812297e-001  2.5620538e-001  2.6372060e-001  2.7201571e-001  2.7995633e-001  2.8825143e-001  2.9640474e-001  3.0498345e-001  3.1512191e-001  3.2568576e-001  3.3639142e-001  3.4695527e-001  3.5780272e-001  3.6900466e-001  3.8056109e-001  3.9353549e-001  4.0721887e-001  4.2047686e-001  4.3330946e-001  4.4543308e-001  4.5776940e-001  4.6968032e-001  4.8258382e-001  4.9456564e-001  5.0690195e-001  5.1874198e-001  5.3136189e-001  5.4298922e-001  5.5504194e-001  5.6723645e-001  5.7843839e-001  5.9063291e-001  6.0261473e-001  6.1473835e-001  6.2707466e-001  6.3813481e-001  6.4798968e-001  6.5741916e-001  6.6677774e-001  6.7457656e-001  6.8336796e-001  6.9258474e-001  7.0102165e-001  7.0761519e-001  7.1442143e-001  7.2037690e-001  7.2512709e-001  7.3023177e-001  7.3491106e-001  7.3959035e-001  7.4497862e-001  7.5008331e-001  7.5426631e-001  7.5937099e-001  7.6419208e-001  7.6631903e-001  7.7043113e-001  7.7383425e-001  7.7546492e-001  7.7752097e-001  7.7993151e-001  7.8234206e-001  7.8446901e-001  7.8617057e-001  7.8858111e-001  7.8971548e-001  7.8950279e-001  7.9035357e-001  7.9205513e-001  7.9460747e-001  7.9808149e-001  8.0105922e-001  8.0276078e-001  8.0311527e-001  8.0623480e-001  8.1013421e-001  8.1346643e-001  8.1729494e-001  8.2176154e-001  8.2573185e-001  8.3012755e-001  8.3516133e-001  8.4140038e-001  8.4877381e-001  8.5366580e-001  8.5784880e-001  8.6430055e-001  8.6961793e-001  8.7606968e-001  8.8308862e-001  8.8911498e-001  8.9450325e-001  8.9889895e-001  9.0294015e-001  9.0641417e-001  9.1059718e-001  9.1478018e-001  9.1804150e-001  9.2038115e-001  9.2435146e-001  9.2917255e-001  9.3314285e-001  9.3583699e-001  9.3973640e-001  9.4413210e-001  9.4739342e-001  9.5122193e-001  9.5505044e-001  9.5788638e-001  9.6093501e-001  9.6469262e-001  9.6830844e-001  9.7149886e-001  9.7348402e-001  9.7702893e-001  9.7865960e-001  9.8121194e-001  9.8376428e-001  9.8596213e-001  9.8808908e-001  9.8908165e-001  9.9000333e-001  9.9064142e-001  9.9170489e-001  9.9305196e-001  9.9461173e-001  9.9553340e-001  9.9659688e-001  9.9744766e-001  9.9836934e-001  1.0000000e+000  9.9985820e-001  9.9858203e-001  9.9794395e-001  9.9794395e-001  9.9723496e-001  9.9624239e-001  9.9446993e-001  9.9205938e-001  9.8801818e-001  9.8447326e-001  9.7922678e-001  9.7561097e-001  9.7298773e-001  9.6979730e-001  9.6653598e-001  9.6334555e-001  9.5816997e-001  9.5299439e-001  9.4824420e-001  9.4264323e-001  9.3633328e-001  9.3009422e-001  9.1981396e-001  9.0917921e-001  8.9932434e-001  8.8946947e-001  8.7862202e-001  8.6699469e-001  8.5536736e-001  8.4296015e-001  8.2970216e-001  8.1686955e-001  8.0502953e-001  7.9233872e-001  7.7922253e-001  7.6497196e-001  7.4923253e-001  7.3398938e-001  7.2030600e-001  7.0846597e-001  6.9527888e-001  6.8074472e-001  6.6543067e-001  6.4926585e-001  6.3288833e-001  6.1913405e-001  6.0509617e-001  5.9105830e-001  5.7666593e-001  5.6149369e-001  5.4851929e-001  5.3540309e-001  5.2101073e-001  5.0803633e-001  4.9399845e-001  4.7953519e-001  4.6485923e-001  4.5060866e-001  4.3600360e-001  4.2224932e-001  4.0962941e-001  3.9708041e-001  3.8417691e-001  3.7184059e-001  3.5978787e-001  3.4844414e-001  3.3646231e-001  3.2476409e-001  3.1363304e-001  3.0186392e-001  2.9066198e-001  2.8080711e-001  2.6967607e-001  2.5939580e-001  2.4947003e-001  2.4004055e-001  2.2983119e-001  2.2068530e-001  2.1125582e-001  2.0239353e-001  1.9232596e-001  1.8289648e-001  1.7358753e-001  1.6449836e-001  1.5560771e-001  1.4692266e-001  1.3845030e-001  1.3019774e-001  1.2217913e-001  1.1438740e-001  1.0684382e-001  9.9541288e-002  9.2486902e-002  8.5694839e-002  7.9165101e-002  7.2897687e-002  6.6906776e-002  6.1185279e-002  5.5740285e-002  5.0571795e-002  4.5686899e-002  4.1085596e-002  3.6760796e-002  3.2712500e-002  2.8947798e-002  2.5459599e-002  2.2247903e-002  1.9298532e-002  1.6618574e-002  1.4193850e-002  1.2024361e-002  1.0088836e-002  8.3943650e-003  6.9125894e-003  5.6505987e-003  4.5800336e-003  3.6867144e-003  2.9706410e-003  2.3963643e-003  1.9567945e-003  1.6235723e-003  1.3825179e-003  1.2052720e-003  1.0634753e-003  9.4294810e-004  8.0824122e-004  6.2390551e-004  3.6867144e-004  0.0000000e+000
[truncated: 1,556,207 more chars]
